# Supplementary material for: ConfocalCheck - A Software Tool for the Automated Monitoring of Confocal Microscope Performance
Source: PLoS One. 2013 Nov 5;8(11):e79879. doi: 10.1371/journal.pone.0079879 (PMC3818239; doi:10.1371/journal.pone.0079879)
Supplement: Macro S1 — ConfocalCheck. Source code of the ConfocalCheck macro. It is used in conjunction with the free ImageJ or Fiji software (see Protocol S3 Using ConfocalCheck). (TXT) [file pone.0079879.s015.txt]

///////////////////////////////////////////////////////////////////////////////////////////////////////////////////////////////////////////////////
//
//	ConfocalCheck1 - An ImageJ macro for the automated monitoring of confocal microscope performance 
//
//	Copyright 2009-2013 Medical Research Council
//	Dirk Dormann  -  dirk.dormann@csc.mrc.ac.uk
//	Medical Research Council
//	MRC Clinical Sciences Centre
//	Hammersmith Hospital Campus
//	Du Cane Road
//	London W12 0NN
//	UK
//
//	This program is free software: you can redistribute it and/or modify
//	it under the terms of the GNU General Public License as published by
//	the Free Software Foundation, either version 3 of the License, or
//	any later version.
//	This program is distributed in the hope that it will be useful,
//	but WITHOUT ANY WARRANTY; without even the implied warranty of
//	MERCHANTABILITY or FITNESS FOR A PARTICULAR PURPOSE.  See the
//	GNU General Public License for more details.
//
//	For a copy of the GNU General Public License see <http://www.gnu.org/licenses/>.
//
//
//	Tested successfully with FIJI version 1.47h and ImageJ version 1.46r and the bioformats LOCI plugin for ImageJ, release version 4.4.8, built 1.May.2013
//	As we have had problems in the past with the bioformats plugins with the macro not being able to retrieve metadata due to 
//	numerous plugin changes we recommend not to update to later versions if your current version is working fine !
//
///////////////////////////////////////////////////////////////////////////////////////////////////////////////////////////////////////////////////


macro "Confocal Performance Analysis Tool Action Tool - -C000-O4499-O11ff-o8822-Cb00-L808f-L08f8" {
run("Automated confocal performance analysis");
}


////////////////////////////////////////////////////////////////////////////////////////////////////////////////////////////////////////////////////
//Global variables
////////////////////////////////////////////////////////////////////////////////////////////////////////////////////////////////////////////////////

var ReadName,ReadNameNoExt, ReadFileName, ReadChannel, ReadDir, ReadFormat, WWWDir,WWWAddString; 
var Centroid = newArray(3), Centroid2D = newArray(2);
var ImageStats = newArray(3);
var TextColour = newArray("blue","green","red","black");
var MagText, NAText, SystemName;

var laserlines,lasercolour,objectives,BeadLaser,Axial405Laser,Axial488Laser,PsfLaser,LambdaScanLaser;


////////////////////////////////////////////////////////////////////////////////////////////////////////////////////////////////////////////////////
// MAIN MACRO 
////////////////////////////////////////////////////////////////////////////////////////////////////////////////////////////////////////////////////

macro "Automated confocal performance analysis" {

	//Check no image windows are open for analysis otherwise message to close all windows appears
	if (nImages() > 0) exit("ERROR ! Too many image windows open ! Close all image windows !");
	
	//Selecting the confocal system for the subsequent analysis
	SelectSystem();

	//Settings for compression of JPEG images:
	run("Input/Output...", "jpeg=90 gif=-1 file=.xls copy");

	//Select confocal data file (LIF for Leica SP5, LEI for Leica SP1/SP2 or others)
	path = File.openDialog("Select the confocal data file (CZI,LIF,LEI,LSM,ND2,TIF...)");
	ReadName =  File.getName(path);
	ReadNameNoExt = substring(ReadName, 0,lastIndexOf(ReadName, ".")); 
	ReadDir = File.getParent(path);
	ReadFormat = substring(ReadName, lastIndexOf(ReadName, ".")+1, lengthOf(ReadName));

	// Clear log window
	print("\\Clear");
	selectWindow("Log");
	setLocation(0,0);
	print(SystemName + " performance analysis \n");
	print("------------------------------------------------------ \n");
	
	// Obtain data acquisition date from metadata, otherwise enter manually

	if (ReadFormat != "tif") {
		run("Bio-Formats Macro Extensions");
		Ext.setId(path);
		Ext.getSeriesCount(seriesCount);
		Ext.setSeries(0);
		Ext.getImageCreationDate(DateText);

		if (lengthOf(DateText) == 19){
			year = substring (DateText, 0, indexOf(DateText,"-"));
			month = substring (DateText, indexOf(DateText,"-")+1,lastIndexOf(DateText,"-")); 
			day = substring (DateText, lastIndexOf(DateText,"-")+1,indexOf(DateText,"T")); 
			DateText = day + "-" + month + "-" + year;
		}
		else 
			DateText = getString("Enter date of image acquisition:", "01.01.2011");
	}
	else
		DateText = getString("Enter date of image acquisition:", "01.01.2011");
	print("Date:","\t",DateText);

	// Obtain microscope objective information from metadata, otherwise select from objectives list specified in system configuration file

	// For Leica SP1/SP2 systems metadata are retrieved from experiment txt file
	if (ReadFormat == "lei") {

		LeicaTextFilename = File.nameWithoutExtension + ".txt";
		LeicaText = File.openAsRawString(ReadDir+"\\"+LeicaTextFilename);
		LensText  = substring (LeicaText, indexOf(LeicaText, "Objective")+9, indexOf(LeicaText,"Order"));
		LensText = substring (LensText, lengthOf(LensText)/2);
		NAText  = substring (LensText, indexOf(LensText, "x")+1, indexOf(LensText,"x")+5);
		MagText = substring (LensText, lastIndexOf(LensText,"x")-6, lastIndexOf(LensText,"x"));
		MagText = substring (MagText, lastIndexOf(MagText," ")+1, lastIndexOf(MagText,"."));

		if (lengthOf(LensText) > 6 ) {
			tmpindex = indexOf(LensText,"x");
			MagText = substring(LensText, tmpindex-5, tmpindex); 
			NAText = substring(LensText, tmpindex+1, tmpindex+5);
		}
		else 
			LensText = GetObjective();
	}
	
	// Obtain microscope objective information from Leica LIF metadata
	else if (ReadFormat == "lif"){
		Ext.getSeriesMetadataValue("HardwareSetting|FilterSettingRecord|Objective 0",LensText);

		if (lengthOf(LensText) > 6 ) {
			tmpindex = indexOf(LensText,"x");
			MagText = substring(LensText, tmpindex-5, tmpindex); 
			NAText = substring(LensText, tmpindex+1, tmpindex+5);
		}
		else 
			LensText = GetObjective();
	}

	// Obtain microscope objective information from Zeiss LSM 510 metadata
	else if (ReadFormat == "lsm"){
		Ext.getSeriesMetadataValue("Recording #1 Objective",LensText);
		if (lengthOf(LensText) > 6 ) {
			tmpindex = indexOf(LensText,"x");
			MagText = substring(LensText, tmpindex-3, tmpindex); 
			NAText = substring(LensText, tmpindex+2, tmpindex+5);
			if (lengthOf(NAText) == 3)
				NAText = NAText +"0";	

		}
		else 
			LensText = GetObjective();
	}

	// Obtain microscope objective information from Zeiss LSM 780 metadata
	else if (ReadFormat == "czi"){
		Ext.getMetadataValue("Information|Instrument|Objective|Manufacturer|Model|0",LensText);
		if (lengthOf(LensText) > 6 ) {
			tmpindex = indexOf(LensText,"x");
			MagText = substring(LensText, tmpindex-3, tmpindex); 
			NAText = substring(LensText, tmpindex+2, tmpindex+5);
			if (lengthOf(NAText) == 3)
				NAText = NAText +"0";	
		}
		else 
			LensText = GetObjective();
	}

	// Obtain microscope objective information from Nikon A1 metadata
	else if (ReadFormat == "nd2"){
		Ext.getMetadataValue("TextInfoItem_1",LensText);
		alternativeNA = 0;
		if (LensText == 0){
			Ext.getMetadataValue("TextInfoItem_1 #2",LensText);
			alternativeNA = 1;
		}
		LensText = substring(LensText,indexOf(LensText,"TextInfoItem_13")+15);
		if (lengthOf(LensText) > 6 ) {
			tmpindex = indexOf(LensText,"x");
			MagText = substring(LensText, tmpindex-3, tmpindex); 

			if (alternativeNA == 0){
				Ext.getMetadataValue("TextInfoItem_ #2",NAText);
				NAText = substring(NAText,indexOf(NAText,":")+2);
			}
			else if (alternativeNA == 1)
				Ext.getMetadataValue("Numerical Aperture",NAText);

			if (lengthOf(NAText) == 3)
				NAText = NAText +"0";	
		}
		else 
			LensText = GetObjective();
	}

	// Obtain microscope objective information from AppliedPrecision DV metadata
	else if (ReadFormat == "dv"){
		
		Ext.getMetadataValue("Optics Objective",LensText);
		if (lengthOf(LensText) > 6 ) {
			tmpindex = indexOf(LensText,"X");
			MagText = substring(LensText, indexOf(LensText," "), tmpindex); 
			NAText = substring(LensText, tmpindex+2, tmpindex+6);
		}
		else
			LensText = GetObjective();
	}
	
	// Obtain microscope objective information directly from the objective list
	else 
		LensText = GetObjective();
	
	MagText = parseFloat(MagText);
	print("Objective:","\t",LensText);
	print("Magnification:","\t",MagText);
	print("Numerical aperture:","\t",NAText);


	// Create Analysis Summary website if required and choose whether to update existing website

	Dialog.create("Options");
	Dialog.addCheckbox("Create new summary website.", false);
	Dialog.addCheckbox("Update existing summary website", true);
	Dialog.addCheckbox("Axial resolution: Draw lines automatically", true);

	Dialog.show();
	NewWWWSite = Dialog.getCheckbox();
	UpdateWWWSite = Dialog.getCheckbox();
	AxialAutomatic = Dialog.getCheckbox();

	if (NewWWWSite == true) {
		WWWDir=getDirectory("Select directory for Website Summary files !");
		CreateWWWSite(SystemName, objectives);
	}
	if (UpdateWWWSite == true && NewWWWSite == false) 
		WWWDir=getDirectory("Select directory for Website Summary files !");
	
	if (UpdateWWWSite == true)
		WWWAddString = "<tr>\n<td>"+DateText+"</td>\n";

	axial_analysis = 0;
	bead_analysis = 0;
	field_analysis = 0;
	psf_analysis = 0;
	grid_analysis = 0;
	zgalvo_analysis = 0;
	lambda_analysis = 0;
	laser_analysis = 0;
	stage_analysis = 0;
	stageacc_analysis = 0;


//////////////////////////////////////////////////////////////////////////////////////////////////////////////////////////////
// Start Axial resolution measurement 
//////////////////////////////////////////////////////////////////////////////////////////////////////////////////////////////


// First checking that 'axial' image series (405 or 488) is present: wtmp > 0

	tempAxial = newArray("405","488");
	axial405passed = false;
	axial488passed = false;
	WWWAxialString = "";

	for (ax=0; ax<lengthOf(tempAxial); ax++){

		// Checking in Leica SP5 LIF file format
		if (ReadFormat == "lif") {
			seriesFound = findSeries("axial"+tempAxial[ax]);
			if ( seriesFound > -1) {

				// Obtain recording parameters		
				Ext.getSeriesMetadataValue("HardwareSetting|ScannerSettingRecord|dblVoxelY 0",wtmp);
				AxialVoxelXY = parseFloat(wtmp)*1000000;
				Ext.getSeriesMetadataValue("HardwareSetting|ScannerSettingRecord|dblZoom 0",wtmp);
				AxialZoom = parseFloat(wtmp);
				Ext.getSeriesMetadataValue("HardwareSetting|ScannerSettingRecord|dblPinholeAiry 0",wtmp);
				AxialPinhole = parseFloat(wtmp);
				run("Bio-Formats Importer", "open=" + path +" view=[Standard ImageJ] stack_order=Default split_channels series_"+toString(seriesFound));
				AxialChannelNo = nImages;

				for (i=0; i<=(AxialChannelNo-1); i++) {
					if (seriesCount == 1) {
						selectWindow(ReadName + " - C=" + toString(i));
						rename("Channel"+toString(i));
					}
					else {
						selectWindow(ReadName + " - axial"+tempAxial[ax]+" - C=" + toString(i));
						rename("Channel"+toString(i));
					}
				}
			}
		}
		
		// Checking in Leica SP1/SP2 LEI file format
		else if (ReadFormat == "lei") {

			if (indexOf(LeicaText, "Series Name:\taxial" + tempAxial[ax]) != -1) {

				AxialText = substring (LeicaText, indexOf(LeicaText, "Series Name:\taxial"+ tempAxial[ax]),indexOf(LeicaText, "Series Name:\taxial"+ tempAxial[ax])+2100);
				AxialVoxelWidth = substring (AxialText, indexOf(AxialText, "Voxel-Height")+19, indexOf(AxialText,"Voxel-Height")+26);
				AxialVoxelXY = parseFloat(AxialVoxelWidth);

				AxialZoom = substring (AxialText, indexOf(AxialText, "Zoom"), indexOf(AxialText,"Scan-Direction"));
				AxialZoom = substring (AxialZoom, indexOf(AxialZoom, "Zoom")+4);
				AxialZoom = parseFloat(AxialZoom);

				AxialPinhole = substring (AxialText, indexOf(AxialText, "Pinhole [airy]"), indexOf(AxialText,"Size-Width"));
				AxialPinhole = substring (AxialPinhole, indexOf(AxialPinhole, "]")+2);
				AxialPinhole = parseFloat(AxialPinhole);

				AxialChannels = substring (LeicaText, indexOf(LeicaText, "Series Name:\taxial"+tempAxial[ax])-150, indexOf(LeicaText,"Series Name:\taxial"+tempAxial[ax]));
				AxialChannels = substring (AxialChannels, indexOf(AxialChannels, "Dimension_2"), indexOf(AxialChannels,"Physical Length"));
				AxialChannels = substring (AxialChannels, indexOf(AxialChannels, "Logical Size:")+13, lengthOf(AxialChannels)-1);

				AxialChannelNo = parseInt(AxialChannels);

				for (i=0; i<=(AxialChannelNo-1); i++) {
					ReadFileName=substring(ReadName, 0,lastIndexOf(ReadName, "."))+"_axial"+tempAxial[ax];
					ReadChannel = "ch0" + toString(i);	
					OpenSeries();
					rename("Channel"+toString(i));
				}
			}
		}

		// Checking in Zeiss LSM file format, CZI format doesn't work for XZ scans use, LSM format instead for Zeiss XZ scans
		else if (ReadFormat == "lsm" || ReadFormat == "czi") {

			if (File.exists(ReadDir + "\\"+"axial"+tempAxial[ax]+".lsm") == 1) {
				Ext.setId(ReadDir + "\\"+"axial"+tempAxial[ax]+".lsm");
				Ext.setSeries(0);
				Ext.getSeriesMetadataValue("Recording #1 Zoom X",wtmp);
				AxialZoom = parseFloat(wtmp);

				Ext.getSeriesMetadataValue("DetectionChannel #1 Pinhole Diameter",wtmp);
				AxialPinhole = parseFloat(wtmp);

				Ext.getSeriesMetadataValue("VoxelSizeZ",wtmp);
				AxialVoxelXY = parseFloat(wtmp);

				run("Bio-Formats Importer", "open="+ReadDir + "\\"+"axial"+tempAxial[ax]+".lsm" + " color_mode=Default split_channels view=[Standard ImageJ] stack_order=Default");

				AxialChannelNo = nImages;

				for (i=0; i<=(AxialChannelNo-1); i++) {
					selectWindow("axial"+tempAxial[ax]+".lsm"+ " - C="+toString(i));
					rename("Channel"+toString(i));
				}
			}
		}


		// Checking Nikon ND2 file format
		else if (ReadFormat == "nd2"){
			
			if (File.exists(ReadDir + "\\"+"axial"+tempAxial[ax]+".nd2") == 1) {
				Ext.setId(ReadDir + "\\"+"axial"+tempAxial[ax]+".nd2");
				Ext.setSeries(0);
				Ext.openImagePlus(ReadDir + "\\"+"axial"+tempAxial[ax]+".nd2");
				rename("Channel");
				makeRectangle(0, 0, 512, 512);
				run("Crop");
				AxialVoxelXY = getNumber("Axial Resolution: Enter Z step size [um]", 0.2);
				Ext.getMetadataValue("ImagingZoom",wtmp);
				AxialZoom = parseFloat(wtmp);
				Ext.getMetadataValue("PinholeSize",wtmp);
				AxialPinhole = parseFloat(wtmp);

				run("Split Channels");
				AxialChannelNo = nImages;

				for (i=0; i<=(AxialChannelNo-1); i++) {
					selectWindow("C"+toString(i+1)+"-Channel");
					rename("Channel"+toString(i));
					run("8-bit");
				}
			}
		}

		// not applicable for Deltavision system
		else if (ReadFormat == "dv") {
		}

		// open axial images as composite TIFF image and manually enter the required parameters
		else if (ReadFormat == "tif"){

			if (File.exists(ReadDir + "\\"+"axial"+tempAxial[ax]+".tif") == 1) {

				AxialVoxelXY = getNumber("Axial Resolution: Enter Z step size [um]", 0.2);
				AxialZoom = getNumber("Axial Resolution: Enter Zoom factor.", 1);
				AxialPinhole = getNumber("Axial Resolution: Enter pinhole diameter [airy units]", 0.5);
				open(ReadDir + "\\"+"axial"+tempAxial[ax]+".tif");
				rename("Channel");

				run("Split Channels");
				AxialChannelNo = nImages;

				for (i=0; i<=(AxialChannelNo-1); i++) {
					selectWindow("C"+toString(i+1)+"-Channel");
					rename("Channel"+toString(i));
				}
			}
		}


		// if axial images present continue with processing
		if (nImages > 0) {

			// Print to Log Window
			print("\nAxial resolution measurements "+tempAxial[ax]+"nm");
			print("------------------------------------------------------ \n");
			print("Z dimension [um]:" ,"\t" ,d2s(AxialVoxelXY,3));
			print("Zoom Factor :" , "\t" , d2s(AxialZoom,3));
			if (ReadFormat == "czi" || ReadFormat == "lsm" || ReadFormat == "nd2")
				print("Pinhole diameter [um]:", "\t", d2s(AxialPinhole,3));
			else
				print("Pinhole diameter [airy]:", "\t", d2s(AxialPinhole,3));
			print("\n");

			XWidth = getWidth();
			YHeight = getHeight();

			//Array with 2 channels: z resolution + laser	
			AxialArray = newArray(AxialChannelNo * 2);

			//loop by number of channels 

			for (i=0; i<=(AxialChannelNo-1); i++) {
				
				selectWindow("Channel" + toString(i));

				if (tempAxial[ax] == "405")
					AxialArray[1+i*2] = Axial405Laser[i];
				else if (tempAxial[ax] == "488")
					AxialArray[1+i*2] = Axial488Laser[i];

				// draw vertical line only once to obtain position for intensity profile
				if (i == 0) {

					if (AxialAutomatic == false) {
						setTool(4);
						showMessage("Draw vertical line. Then press SPACE !");
						run("Line Width...", "line=10");
						while (isKeyDown("space")==false)
							getLine(x1,y1,x2,y2,linewidth);
					
						ZLength = abs(y2-y1); // Length of vertical line
						ZProfile = newArray(ZLength*AxialChannelNo);
						if (y1 < y2)
							yStart = y1;
						else
							yStart = y2;
					}
					else {
						x1 = XWidth/2;
						yStart = 0;
						y1 = 0;
						y2 = YHeight;
						ZLength = YHeight;
						ZProfile = newArray(ZLength*AxialChannelNo);
					}
				}

				//read out line profile and average over 10 lines in x direction to reduce noise and mirror scratches
				for (y = yStart; y < (yStart + ZLength); y++) {
					tempXY = 0;
					for (x = x1-5; x < (x1+5); x++)
						tempXY = tempXY + getPixel(x, y);
					tempXY = tempXY / 10;
					ZProfile[i*ZLength+y-yStart] = tempXY;
				}
			}

			// Calculate Minimum and Maximum intensity of line profiles
			tempLineStats = newArray(3);
			tempLineStats = GetLineStats(ZProfile);

			// Create intensity plots with circles on graphs marking the positions used for the calculation of the axial resolution/FWHM
			
			run("Profile Plot Options...", "width=" + XWidth-78 +" height=201 minimum=0 maximum=0 interpolate draw");	
			Plot.create("Profiles", "Distance[um]", "Intensity");

			tempCalibPos = newArray(1);
			tempCalibPos[0] = ZLength * AxialVoxelXY;
      		Plot.setLimits(0, tempCalibPos[0] , 0, tempLineStats[1]);

			ZPositionArray = newArray(ZLength);
			for (z=0; z<ZLength; z++)
				ZPositionArray[z] = z*AxialVoxelXY;

			TempZProfile = newArray(ZLength);
			TempFWHMleftPosInt=newArray(1);
			TempFWHMleftPos=newArray(1);
			TempFWHMrightPosInt=newArray(1);
			TempFWHMrightPos=newArray(1);
			TempZMaxPlot=newArray(1);
			TempZMaxPosPlot=newArray(1);

			for (i=0; i< AxialChannelNo; i++) {
				Colour = SelectPlotColour(AxialArray[1+i*2]);
	      		Plot.setColor(Colour);
		
				for (j=0; j<ZLength; j++0)
					TempZProfile[j] = ZProfile[i*ZLength+j];

				// find and plot peak intensity and FWHM

				TempZMax = 0;
				for (k=0; k<lengthOf(TempZProfile); k++){
					if (TempZProfile[k] > TempZMax){
						TempZMax = TempZProfile[k];
						TempZMaxPlot[0] = TempZMax;
						TempZMaxPos = k;
						TempZMaxPosPlot[0]=k;
					}
				}
				TempFWHM = round(TempZMax/2);

				Plot.setLineWidth(3);
				tempCalibPos[0] =  TempZMaxPosPlot[0] * AxialVoxelXY;
				Plot.add("circles", tempCalibPos, TempZMaxPlot);
			
				// move left and right from maximum to find index of FWHM
				TempFWHMrightPos[0] = 0;
				for (k=TempZMaxPos; k < lengthOf(TempZProfile); k++) {
					if(TempZProfile[k] <= TempFWHM){
						TempFWHMrightPos[0] = k;
						TempFWHMrightPosInt[0] = TempZProfile[k];
						k = lengthOf(TempZProfile);
					}
				}
				TempFWHMleftPos[0] = 0;
				for (k=TempZMaxPos; k > 0; k--) {
					if(TempZProfile[k] <= TempFWHM){
						TempFWHMleftPos[0] = k;
						TempFWHMleftPosInt[0] = TempZProfile[k];
						k = 0;
					}
				}
			      Plot.setLineWidth(3);
				tempCalibPos[0] =  TempFWHMleftPos[0] * AxialVoxelXY;
				Plot.add("circles", tempCalibPos, TempFWHMleftPosInt);
				tempCalibPos[0] =  TempFWHMrightPos[0] * AxialVoxelXY;
				Plot.add("circles", tempCalibPos, TempFWHMrightPosInt);

			      Plot.setLineWidth(2);
				Resolution = (TempFWHMrightPos[0]-TempFWHMleftPos[0])*AxialVoxelXY;
				AxialArray[0+i*2]= Resolution;
				Peakposition = TempZMaxPos *AxialVoxelXY;
				print("Axial Resolution " + AxialArray[1+i*2] + "nm [um]:\t"+ d2s(Resolution,3));
				print("Peak position " + AxialArray[1+i*2] + "nm [um]:\t" + d2s(Peakposition,3));
				Plot.add("line",ZPositionArray, TempZProfile);
			}
			Plot.show();

			// Merge original images as RGB and save as TIFF/JPEG images

			if (AxialChannelNo == 1)
				run("RGB Color");
			else if (AxialChannelNo == 2)
				run("Merge Channels...", "red=*None* green=Channel1 blue=Channel0 gray=*None*");
			else if (AxialChannelNo >= 3)
				run("Merge Channels...", "red=Channel2 green=Channel1 blue=Channel0 gray=*None*");
			setColor(255,255,255);
			setLineWidth(2);
			drawLine(x1,y1,x1,y2);
			run("Select All");
			run("Copy");
			close();
			newImage("Axial_result", "RGB White", XWidth,XWidth + 256,1);
			makeRectangle(0,0, XWidth,XWidth);
			run("Paste");
			selectWindow("Profiles");
			run("Select All");
			run("Copy");
			close();
			selectWindow("Axial_result");
			makeRectangle(0,XWidth, XWidth,256);
			run("Paste");
			run("Select None");

			// Print axial resolution result on result image
			setFont("Monospaced", 14,"bold");
			setColor(0,0,0);
			drawString("Axial Resolution:",70,XWidth+35);
			for (i=0; i<AxialChannelNo; i++) {
				if (AxialArray[1+i*2] < 460)
					setColor(255,0,255);
				else if (AxialArray[1+i*2] >= 460 && AxialArray[1+i*2] < 520)
					setColor(0,0,255);
				else if (AxialArray[1+i*2] >= 520 && AxialArray[1+i*2] < 570)
					setColor(0,255,0);
				else if (AxialArray[1+i*2] >= 570 && AxialArray[1+i*2] < 600)
					setColor(255,160,0);
				else if (AxialArray[1+i*2] >= 600)					
					setColor(255,0,0);
				drawString(toString(AxialArray[1+i*2]) +"nm \t"+ d2s(AxialArray[i*2],3)+ "um", 70, XWidth+50+i*10);
				if (i<3) {
					if (i == 0)
						setColor(0,0,255);
					else if (i == 1)
						setColor(0,255,0);
					else if (i == 2)
						setColor(255,0,0);
					setFont("Monospaced", 14,"bold");
					drawString(toString(AxialArray[1+i*2]) +"nm", 10, 20+i*10);
				}
			}
			saveAs("Tiff", ReadDir + "\\"+SystemName + "_" + MagText + "x_" + NAText + "_" + DateText +"_AxialResolution_"+tempAxial[ax]+"nm.tif");

			if (UpdateWWWSite == true){
				saveAs("jpeg", WWWDir + "\\"+SystemName + "_" + MagText + "x_" + NAText + "_" + DateText +"_AxialResolution_"+tempAxial[ax]+"nm.jpg");
				if (tempAxial[ax] == "405")
					axial405passed = true;
				if (tempAxial[ax] == "488")
					axial488passed = true;
			}
			axial_analysis = 1;
			while (nImages >= 1)
				close();
		}
	}

	// Website Axial string update
	if (UpdateWWWSite == true){

		if (axial405passed == true)
			WWWAxialString = "<td> <img src=\""+SystemName + "_" + MagText + "x_" + NAText + "_" + DateText +"_AxialResolution_405nm.jpg\" width=200 > </td>\n";
		else
			WWWAxialString = WWWAxialString + "<td></td>\n";

		if (axial488passed == true) 
			WWWAxialString = WWWAxialString + "<td> <img src=\""+SystemName + "_" + MagText + "x_" + NAText + "_" + DateText +"_AxialResolution_488nm.jpg\" width=200 > </td>\n";
		else
			WWWAxialString = WWWAxialString + "<td></td>\n";
	}			


//////////////////////////////////////////////////////////////////////////////////////////////////////////////////////////////
// End Axial resolution measurement 
//////////////////////////////////////////////////////////////////////////////////////////////////////////////////////////////

//////////////////////////////////////////////////////////////////////////////////////////////////////////////////////////////
//Start Analysis 1um bead colocalisation analysis
//////////////////////////////////////////////////////////////////////////////////////////////////////////////////////////////

// First checking that 'bead' image series is present in the selected data file

	// Checking in Leica SP5 LIF file format
	if (ReadFormat == "lif") {

		seriesFound = findSeries("bead");
		if ( seriesFound > -1) {

			setBatchMode(true);
			run("Bio-Formats Importer", "open=" + path +" view=[Standard ImageJ] stack_order=Default split_channels series_"+toString(seriesFound));

			// Obtain recording parameters		
			BeadChannelNo = nImages;

			for (i=0; i<=(BeadChannelNo-1); i++) {
				if (seriesCount == 1) {
					selectWindow(ReadName + " - C=" + toString(i));
					rename("Channel"+toString(i));
				}
				else {
					selectWindow(ReadName + " - bead - C=" + toString(i));
					rename("Channel"+toString(i));
				}
			}

			Ext.getSeriesMetadataValue("HardwareSetting|ScannerSettingRecord|dblVoxelX 0",wtmp);
			BeadVoxelXY = parseFloat(wtmp)*1000000;
			Ext.getSeriesMetadataValue("HardwareSetting|ScannerSettingRecord|dblVoxelZ 0",wtmp);
			BeadVoxelZ = parseFloat(wtmp)*1000000;
			Ext.getSeriesMetadataValue("HardwareSetting|ScannerSettingRecord|dblZoom 0",wtmp);
			BeadZoom = parseFloat(wtmp);
			Ext.getSeriesMetadataValue("HardwareSetting|ScannerSettingRecord|dblPinholeAiry 0",wtmp);
			BeadPinhole = parseFloat(wtmp);

			// close windows if more than 4 channels
			j=0;
			for (i=0; i<=(BeadChannelNo-1); i++) {
				if (j >= 4){
					selectWindow("Channel"+toString(i));
					close();
				}
				j=j+1;
			}
			BeadChannelNo = nImages;	
		}
	}

	// Checking for bead images in Leica SP1/SP2 LEI file format

	else if (ReadFormat == "lei") {

		if (indexOf(LeicaText, "Series Name:\tbead") != -1) {

			BeadText = substring (LeicaText, indexOf(LeicaText, "Series Name:\tbead"));

			BeadVoxelWidth = substring (BeadText, indexOf(BeadText, "Voxel-Width"), indexOf(BeadText,"Voxel-Height"));
			BeadVoxelWidth = substring (BeadVoxelWidth, indexOf(BeadVoxelWidth, "]")+2);
			BeadVoxelXY = parseFloat(BeadVoxelWidth);

			BeadPinhole = substring (BeadText, indexOf(BeadText, "Pinhole [airy]"), indexOf(BeadText,"Size-Width"));
			BeadPinhole = substring (BeadPinhole, indexOf(BeadPinhole, "]")+2);
			BeadPinhole = parseFloat(BeadPinhole);

			BeadVoxelDepth = substring (BeadText, indexOf(BeadText, "Voxel-Depth"), indexOf(BeadText,"Zoom"));
			BeadVoxelDepth = substring (BeadVoxelDepth, indexOf(BeadVoxelDepth, "]")+2);
			BeadVoxelZ = parseFloat(BeadVoxelDepth);
		
			BeadChannels = substring (LeicaText, indexOf(LeicaText, "Series Name:\tbead")-300, indexOf(LeicaText,"Series Name:\tbead"));
			BeadChannels = substring (BeadChannels, indexOf(BeadChannels, "Dimension_2"), indexOf(BeadChannels,"Dimension_3"));
			BeadChannels = substring (BeadChannels, indexOf(BeadChannels, "Logical Size:")+17, indexOf(BeadChannels,"Physical Length"));
			BeadChannelNo = parseInt(BeadChannels);

			BeadZoom = substring (BeadText, indexOf(BeadText, "Zoom"), indexOf(BeadText,"Scan-Direction"));
			BeadZoom = substring (BeadZoom, indexOf(BeadZoom, "Zoom")+4);
			BeadZoom = parseFloat(BeadZoom);

			setBatchMode(true);	
			for (i=0; i<=(BeadChannelNo-1); i++) {
				ReadFileName=substring(ReadName, 0,lastIndexOf(ReadName, "."))+"_bead";
				ReadChannel = "ch0" + toString(i);	
				OpenSeries();
				rename("Channel"+toString(i));
			}
		}
	}

	// not applicable for Deltavision system
	else if (ReadFormat == "dv") {
	}

	// Checking for bead images in Zeiss 510 LSM file format
	else if (ReadFormat == "lsm") {

		if (File.exists(ReadDir + "\\"+"bead.lsm") == 1) {
			setBatchMode(true);
			Ext.setId(ReadDir + "\\"+"bead.lsm");
			Ext.setSeries(0);
			run("Bio-Formats Importer", "open="+ReadDir + "\\"+"bead.lsm" + " color_mode=Default split_channels view=[Standard ImageJ] stack_order=Default");

			getVoxelSize(BeadVoxelXY, height, BeadVoxelZ, unit);
			Ext.getSeriesMetadataValue("Recording #1 Zoom X",wtmp);
			BeadZoom = parseFloat(wtmp);

			Ext.getSeriesMetadataValue("DetectionChannel #1 Pinhole Diameter",wtmp);
			BeadPinhole = parseFloat(wtmp);

			BeadChannelNo = nImages;
			for (i=0; i<=(BeadChannelNo-1); i++) {
				selectWindow("bead.lsm"+ " - C="+toString(i));
				rename("Channel"+toString(i));
			}
		}
	}


	// Checking for bead images in Zeiss LSM780 file format
	else if (ReadFormat == "czi") {

		if (File.exists(ReadDir + "\\"+"bead.czi") == 1) {
			setBatchMode(true);
			Ext.setId(ReadDir + "\\"+"bead.czi");
			Ext.setSeries(0);
			Ext.openImagePlus(ReadDir + "\\"+"bead.czi");
			rename("Channel");
			getVoxelSize(BeadVoxelXY, height, BeadVoxelZ, unit);
			Ext.getMetadataValue("Experiment|AcquisitionBlock|AcquisitionModeSetup|ZoomX|0",wtmp);
			BeadZoom = parseFloat(wtmp);
			Ext.getMetadataValue("Information|Image|Channel|PinholeSize|0",wtmp);
			BeadPinhole = parseFloat(wtmp);
			run("Split Channels");
			BeadChannelNo = nImages;
			for (i=0; i<=(BeadChannelNo-1); i++) {
				selectWindow("C"+toString(i+1)+"-Channel");
				rename("Channel"+toString(i));
			}
		}
	}

	// Checking Nikon ND2 file format
	else if (ReadFormat == "nd2"){
	
		if (File.exists(ReadDir + "\\"+"bead.nd2") == 1) {
			setBatchMode(true);
			Ext.setId(ReadDir + "\\"+"bead.nd2");
			Ext.setSeries(0);
			Ext.openImagePlus(ReadDir + "\\"+"bead.nd2");
			rename("Channel");
			getVoxelSize(BeadVoxelXY, height, BeadVoxelZ, unit);
			Ext.getMetadataValue("dZStep",wtmp);
			BeadVoxelZ= parseFloat(wtmp);

			Ext.getMetadataValue("ImagingZoom",wtmp);
			BeadZoom = parseFloat(wtmp);
			Ext.getMetadataValue("PinholeSize",wtmp);
			BeadPinhole = parseFloat(wtmp);

			run("Split Channels");
			BeadChannelNo = nImages;

			minTemp=100000;
			maxTemp=0;

			for (i=0; i<=(BeadChannelNo-1); i++) {
				selectWindow("C"+toString(i+1)+"-Channel");
				rename("Channel"+toString(i));
				for (t=1;t<=nSlices; t++) {
					setSlice(t);
					getStatistics(area, mean, min, max);
					if (min < minTemp)
						minTemp = min;
					if (max > maxTemp)
						maxTemp = max;
				}
				setMinAndMax(minTemp, maxTemp);
				run("8-bit");
			}
		}
	}


	// open bead images as composite TIFF stack and manually enter the required parameters
	else if (ReadFormat == "tif"){
	
		if (File.exists(ReadDir + "\\"+"bead.tif") == 1) {

			setBatchMode(true);
			BeadVoxelXY = getNumber("Bead Colocalisation: Enter XY pixelsize [um]", 0.2);
			BeadVoxelZ = getNumber("Bead Colocalisation: Enter Z step size [um]", 0.2);
			BeadZoom = getNumber("Bead Colocalisation: Enter Zoom Factor", 16.0);
			BeadPinhole = getNumber("Bead Colocalisation: Enter pinhole diameter [airy units]", 1);

			open(ReadDir + "\\"+"bead.tif");
			rename("Channel");
			run("Split Channels");
			BeadChannelNo = nImages;
			for (i=0; i<=(BeadChannelNo-1); i++) {
				selectWindow("C"+toString(i+1)+"-Channel");
				rename("Channel"+toString(i));
			}
		}
	}

	// if bead images present continue with processing
	if (nImages > 0) {
	
		ResultImageID = newArray(BeadChannelNo);
		oriResultImageID = newArray(BeadChannelNo);
		MergeImageID =  newArray(BeadChannelNo);
		oriMergeImageID =  newArray(BeadChannelNo);

		XZScalingFactor = round(BeadVoxelZ/BeadVoxelXY); 

		//array with channels: x,y,z coordinates + colour	
		BeadArray = newArray(BeadChannelNo * 4);

		print("\nColocalisation in 1um beads");
		print("------------------------------------------------------ \n");
		print("XY dimension [um]:" ,"\t" ,toString(d2s(BeadVoxelXY,3)));
		print("Z dimension [um]:" , "\t" , toString(d2s(BeadVoxelZ,3)));
		print("Zoom Factor :" , "\t" , d2s(BeadZoom,3));
		if (ReadFormat == "czi" || ReadFormat == "lsm" || ReadFormat == "nd2")
			print("Pinhole diameter [um]:", "\t", d2s(BeadPinhole,3));
		else
			print("Pinhole diameter [airy]:", "\t", d2s(BeadPinhole,3));

		//loop by number of channels and process to obtain outline and centroids

		for (i=0; i<=(BeadChannelNo-1); i++) {

			selectWindow("Channel" + toString(i));

			StackID = getImageID();
			StackImageWidth = getWidth();
			StackNoSlices = nSlices;

			// noise reduction with median filter
			run("Median...", "radius=7 stack");

			StackWindowName = getTitle();
			run("Duplicate...", "title=[StackWindowName] duplicate");
			OriStackID = getImageID();
			selectImage(StackID);
			FindBrightestSlice();	
			BeadArray[3+i*4] = BeadLaser[i];

			// binarise stack: threshold = halfmaximal intensity; calculate and print centroid information
			getStatistics(area, mean, min, max, std, histogram);
			MaxIntensity=max;
			MinIntensity=min;
			ChannelThreshold = round(max/2);
			setThreshold(ChannelThreshold, 255);
			run("Convert to Mask", " ");
			CalculateCentroid();
			BeadArray[i*4] = Centroid[0] * BeadVoxelXY;
			BeadArray[1+i*4] = Centroid[1] * BeadVoxelXY;
			BeadArray[2+i*4] = (Centroid[2] * BeadVoxelZ)-BeadVoxelZ;

			print("\n");
			print("Laserline [nm]:","\t", BeadArray[3+i*4]);
			print("Centroid X [um]:","\t", d2s(BeadArray[i*4],3));
			print("Centroid Y [um]:","\t", d2s(BeadArray[1+i*4],3));
			print("Centroid Z [um]:","\t", d2s(BeadArray[2+i*4],3));

			//Create Result images XY, XZ, YZ for both binary and original images
			//plot centroid XZ

			makeLine(0, Centroid[1], getWidth(), Centroid[1]);
			run("Reslice [/]...", "input=1.000 output=1.000 slice=1 avoid");
			rename("temp_XZ");
			setColor(0);
			fillOval(Centroid[0], BeadArray[2+i*4]/BeadVoxelZ, 3, 3);
			run("Scale...", "x=1 y=" + d2s(XZScalingFactor,0)+" width=" + getWidth() +" height=" + d2s(getHeight()*XZScalingFactor,0) +" create title=[XZ]");
			selectWindow("temp_XZ");
			close();
			selectImage(OriStackID);
			makeLine(0, Centroid[1], getWidth(), Centroid[1]);
			run("Reslice [/]...", "input=1.000 output=1.000 slice=1 avoid");
			rename("temp_oriXZ");
			run("Scale...", "x=1 y=" + d2s(XZScalingFactor,0)+" width=" + getWidth() +" height=" + d2s(getHeight()*XZScalingFactor,0) +" create title=[oriXZ]");
			selectWindow("temp_oriXZ");
			close();

			//plot centroid YZ
			selectImage(StackID);
			makeLine(Centroid[0], 0, Centroid[0], getHeight(),Centroid[1]);
			run("Reslice [/]...", "input=1.000 output=1.000 slice=1 rotate avoid");
			rename("temp_YZ");
			setColor(0);
			fillOval(BeadArray[2+i*4]/BeadVoxelZ, Centroid[1], 3, 3);
			run("Scale...", "x=" +d2s(XZScalingFactor,0)+ " y=1 width=" + getHeight() +" height=" + d2s(getWidth()*XZScalingFactor,0) +" create title=[YZ]");
			selectWindow("temp_YZ");
			close();
			selectImage(OriStackID);
			makeLine(Centroid[0], 0, Centroid[0], getHeight(),Centroid[1]);
			run("Reslice [/]...", "input=1.000 output=1.000 slice=1 rotate avoid");
			rename("temp_oriYZ");
			run("Scale...", "x=" +d2s(XZScalingFactor,0)+ " y=1 width=" + getHeight() +" height=" + d2s(getWidth()*XZScalingFactor,0) +" create title=[oriYZ]");
			selectWindow("temp_oriYZ");
			close();	

			// assemble binarised image montage

			selectImage(StackID);
			setSlice(round(Centroid[2]));
			//plot centroid
			setColor(0);
			fillOval(Centroid[0], Centroid[1], 3, 3);
			makeLine(0,0,0,0);
			run("Select All");
			run("Copy");
			selectImage(StackID);
			NewImageDimensions = StackImageWidth*3;
			close();
			newImage("ChannelResult", "8-bit",NewImageDimensions,StackImageWidth,1);
			ResultImageID[i] = getImageID();	

			selectImage(ResultImageID[i]);
			makeRectangle(0, 0, StackImageWidth, StackImageWidth);
			run("Paste");
			setColor(255);
			setFont("Monospaced", 14,"bold");
			drawString(toString(BeadArray[3+i*4]) +"nm", 10, 20+i*10);
			setColor(0);
			selectWindow("YZ");
			run("Rotate 90 Degrees Right");
			run("Select All");
			run("Copy");
			selectImage(ResultImageID[i]);
			makeRectangle(StackImageWidth*2, (StackImageWidth/2)-((StackNoSlices * XZScalingFactor))/2, StackImageWidth, StackNoSlices * XZScalingFactor);
			run("Paste");
			selectWindow("XZ");
			run("Select All");
			run("Copy");
			selectImage(ResultImageID[i]);
			makeRectangle(StackImageWidth, (StackImageWidth/2)-((StackNoSlices * XZScalingFactor))/2, StackImageWidth, StackNoSlices * XZScalingFactor);
			run("Paste");
			run("Select All");
			run("Invert");
			run("Outline");
			selectWindow("XZ");
			close();
			selectWindow("YZ");
			close();

			// assemble original image montage
			selectImage(OriStackID);
			setSlice(round(Centroid[2]));
			makeLine(0,0,0,0);
			run("Select All");
			run("Copy");
			selectImage(OriStackID);
			NewImageDimensions = StackImageWidth*3;
			close();
			newImage("ChannelOriResult"+toString(i), "8-bit black", NewImageDimensions,StackImageWidth,1);	

			oriResultImageID[i] = getImageID();
			selectImage(oriResultImageID[i]);
			makeRectangle(0, 0, StackImageWidth, StackImageWidth);
			run("Paste");
			setColor(255);
			setFont("Monospaced", 14,"bold");
			drawString(toString(BeadArray[3+i*4]) +"nm \t"+ toString(TextColour[i]), 10, 20+i*10);
			selectWindow("oriYZ");
			run("Rotate 90 Degrees Right");
			run("Select All");
			run("Copy");
			selectImage(oriResultImageID[i]);
			makeRectangle(StackImageWidth*2, (StackImageWidth/2)-((StackNoSlices * XZScalingFactor))/2, StackImageWidth, StackNoSlices * XZScalingFactor);
			run("Paste");
			selectWindow("oriXZ");
			run("Select All");
			run("Copy");
			selectImage(oriResultImageID[i]);
			makeRectangle(StackImageWidth, (StackImageWidth/2)-((StackNoSlices * XZScalingFactor))/2, StackImageWidth, StackNoSlices * XZScalingFactor);
			run("Paste");
			run("Select None");
			setMinAndMax(MinIntensity, MaxIntensity);
			
			if (MinIntensity != 0 || MaxIntensity !=255)			
				run("Apply LUT");

			selectWindow("oriXZ");
			close();
			selectWindow("oriYZ");
			close();
		}			

		//merge different binary channels into one RGB image and save as TIFF and JPEG

		for (i=0; i<=(BeadChannelNo-1); i++) {
			newImage("WhiteImage", "8-bit white", NewImageDimensions,StackImageWidth,1);
		
			selectImage(ResultImageID[i]);
			mergeImageTitle = getTitle();

			if (parseInt(BeadArray[3+i*4])<460)
				run("Merge Channels...", "red=ChannelResult green=ChannelResult blue=WhiteImage gray=*None*");
			else if (parseInt(BeadArray[3+i*4])>=460 && parseInt(BeadArray[3+i*4])<520) 
				run("Merge Channels...", "red=ChannelResult green=WhiteImage blue=ChannelResult gray=*None*");
			else if (parseInt(BeadArray[3+i*4])>=520 && parseInt(BeadArray[3+i*4])<570)
				run("Merge Channels...", "red=WhiteImage green=ChannelResult blue=ChannelResult gray=*None*");
			else if (parseInt(BeadArray[3+i*4])>=570)
				run("Merge Channels...", "red=ChannelResult green=ChannelResult blue=ChannelResult gray=*None*");
			rename("Merged"+toString(i));
		}
		
		for (i=0;i<BeadChannelNo; i++){
			if (i==0){
				imageCalculator("Min create", "Merged" + toString(i),"Merged" + toString(i+1));
				rename("FinalResult");
				selectWindow("Merged0");
				close();
				selectWindow("Merged1");
				close();
			}
			else if (i>=2) {
				imageCalculator("Min create", "FinalResult","Merged" + toString(i));
				rename("FinalResulttemp");		
				selectWindow("FinalResult");
				close();
				selectWindow("FinalResulttemp");
				rename("FinalResult");
				selectWindow("Merged" + toString(i));
				close();
			}	
		}

		setColor(0,0,0);
		setFont("Monospaced", 20,"bold");
		drawString("XY", 115, 240);
		drawString("XZ", 115+StackImageWidth, 240);
		drawString("YZ", 115+2*StackImageWidth, 240);
		saveAs("Tiff", ReadDir + "\\"+SystemName +"_" + MagText + "x_" + NAText + "_" + DateText + "_1umBead_result.tif");

		if (UpdateWWWSite == true)
			saveAs("jpeg", WWWDir + "\\"+SystemName +"_" + MagText + "x_" + NAText + "_" + DateText + "_1umBead_result.jpg");

		close();

		// merge original images as RGB and save as TIFF/JPEG images

		if (BeadChannelNo == 2)
			run("Merge Channels...", "red=*None* green=ChannelOriResult1 blue=ChannelOriResult0 gray=*None*");
		else if (BeadChannelNo > 2)
			run("Merge Channels...", "red=ChannelOriResult2 green=ChannelOriResult1 blue=ChannelOriResult0 gray=*None*");

		setColor(255,255,255);
		setFont("Monospaced", 20,"bold");
		drawString("XY", 115,240 );
		drawString("XZ", 115+StackImageWidth, 240);
		drawString("YZ", 115+2*StackImageWidth, 240);
		saveAs("Tiff", ReadDir + "\\"+SystemName +"_" + MagText + "x_" + NAText + "_" + DateText +"_1umBead_ori.tif");


		// Website bead string update
		if (UpdateWWWSite == true){
			saveAs("jpeg", WWWDir + "\\"+SystemName +"_" + MagText + "x_" + NAText + "_" + DateText + "_1umBead_ori.jpg");
			WWWBeadString = "<td> <img src=\""+SystemName + "_" + MagText + "x_" + NAText + "_" + DateText +"_1umBead_ori.jpg\" width=400 > </td>\n";
			WWWBeadString = WWWBeadString + "<td> <img src=\""+SystemName + "_" + MagText + "x_" + NAText + "_" + DateText +"_1umBead_result.jpg\" width=400 > </td>\n";
		}

		while (nImages >= 1)
			close();

		// Calculate distances between individual centroids in XY and Z

		print("\n");
		if (BeadChannelNo == 2) {
			tempCalc = sqrt(pow(BeadArray[0]-BeadArray[4],2)+pow(BeadArray[1]-BeadArray[5],2));
			print("XY distance ", BeadArray[3]," - ", BeadArray[7], "nm [um]","\t",d2s(tempCalc,3));
			WWWDistanceString = "<td><p>"+BeadArray[3]+"-"+BeadArray[7]+"nm XY: "+d2s(tempCalc,3)+"um";
			tempCalc = BeadArray[2]-BeadArray[6];
			print("Z distance ", BeadArray[3]," - ", BeadArray[7], "nm [um]","\t",d2s(tempCalc,3));
			WWWDistanceString = WWWDistanceString + "  Z: "+d2s(tempCalc,3)+"um</p></td>";
			
		}
		if (BeadChannelNo == 3) {
			tempCalc = sqrt(pow(BeadArray[0]-BeadArray[4],2)+pow(BeadArray[1]-BeadArray[5],2));
			print("XY distance ", BeadArray[3]," - ", BeadArray[7], "nm [um]","\t",d2s(tempCalc,3));
			WWWDistanceString = "<td><p>"+BeadArray[3]+"-"+BeadArray[7]+"nm XY: "+d2s(tempCalc,3)+"um";
			tempCalc = abs(BeadArray[2]-BeadArray[6]);
			print("Z distance ", BeadArray[3]," - ", BeadArray[7], "nm [um]","\t",d2s(tempCalc,3));
			WWWDistanceString = WWWDistanceString + "  Z: "+d2s(tempCalc,3)+"um</p>";
			print("\n");
			tempCalc = sqrt(pow(BeadArray[0]-BeadArray[8],2)+pow(BeadArray[1]-BeadArray[9],2));
			print("XY distance ", BeadArray[3]," - ", BeadArray[11], "nm [um]","\t",d2s(tempCalc,3));
			WWWDistanceString = WWWDistanceString +"<p>"+BeadArray[3]+"-"+BeadArray[11]+"nm XY: "+d2s(tempCalc,3)+"um";
			tempCalc = abs(BeadArray[2]-BeadArray[10]);
			print("Z distance ", BeadArray[3]," - ", BeadArray[11], "nm [um]","\t",d2s(tempCalc,3));
			WWWDistanceString = WWWDistanceString + "  Z: "+d2s(tempCalc,3)+"um</p>";
			print("\n");
			tempCalc = sqrt(pow(BeadArray[4]-BeadArray[8],2)+pow(BeadArray[5]-BeadArray[9],2));
			print("XY distance ", BeadArray[7]," - ", BeadArray[11], "nm [um]","\t",d2s(tempCalc,3));
			WWWDistanceString = WWWDistanceString +"<p>"+BeadArray[7]+"-"+BeadArray[11]+"nm XY: "+d2s(tempCalc,3)+"um";
			tempCalc = abs(BeadArray[6]-BeadArray[10]);
			print("Z distance ", BeadArray[7]," - ", BeadArray[11], "nm [um]","\t",d2s(tempCalc,3));
			WWWDistanceString = WWWDistanceString + "  Z: "+d2s(tempCalc,3)+"um</p></td>";
		}

		if (BeadChannelNo == 4) {
			tempCalc = sqrt(pow(BeadArray[0]-BeadArray[4],2)+pow(BeadArray[1]-BeadArray[5],2));
			print("XY distance ", BeadArray[3]," - ", BeadArray[7], "nm [um]","\t",d2s(tempCalc,3));
			WWWDistanceString = "<td><p>"+BeadArray[3]+"-"+BeadArray[7]+"nm XY: "+d2s(tempCalc,3)+"um";
			tempCalc = abs(BeadArray[2]-BeadArray[6]);
			print("Z distance ", BeadArray[3]," - ", BeadArray[7], "nm [um]","\t",d2s(tempCalc,3));
			WWWDistanceString = WWWDistanceString + "  Z: "+d2s(tempCalc,3)+"um</p>";
			print("\n");
			tempCalc = sqrt(pow(BeadArray[0]-BeadArray[8],2)+pow(BeadArray[1]-BeadArray[9],2));
			print("XY distance ", BeadArray[3]," - ", BeadArray[11], "nm [um]","\t",d2s(tempCalc,3));
			WWWDistanceString = WWWDistanceString+"<p>"+BeadArray[3]+"-"+BeadArray[11]+"nm XY: "+d2s(tempCalc,3)+"um";
			tempCalc = abs(BeadArray[2]-BeadArray[10]);
			print("Z distance ", BeadArray[3]," - ", BeadArray[11], "nm [um]","\t",d2s(tempCalc,3));
			WWWDistanceString = WWWDistanceString + "  Z: "+d2s(tempCalc,3)+"um</p>";
			print("\n");
			tempCalc = sqrt(pow(BeadArray[0]-BeadArray[12],2)+pow(BeadArray[1]-BeadArray[13],2));
			print("XY distance ", BeadArray[3]," - ", BeadArray[15], "nm [um]","\t",d2s(tempCalc,3));
			WWWDistanceString = WWWDistanceString+"<p>"+BeadArray[3]+"-"+BeadArray[15]+"nm XY: "+d2s(tempCalc,3)+"um";
			tempCalc = abs(BeadArray[2]-BeadArray[14]);
			print("Z distance ", BeadArray[3]," - ", BeadArray[15], "nm [um]","\t",d2s(tempCalc,3));
			WWWDistanceString = WWWDistanceString + "  Z: "+d2s(tempCalc,3)+"um</p>";
			print("\n");
			tempCalc = sqrt(pow(BeadArray[4]-BeadArray[8],2)+pow(BeadArray[5]-BeadArray[9],2));
			print("XY distance ", BeadArray[7]," - ", BeadArray[11], "nm [um]","\t",d2s(tempCalc,3));
			WWWDistanceString = WWWDistanceString+"<p>"+BeadArray[7]+"-"+BeadArray[11]+"nm XY: "+d2s(tempCalc,3)+"um";
			tempCalc = abs(BeadArray[6]-BeadArray[10]);
			print("Z distance ", BeadArray[7]," - ", BeadArray[11], "nm [um]","\t",d2s(tempCalc,3));
			WWWDistanceString = WWWDistanceString + "  Z: "+d2s(tempCalc,3)+"um</p>";
			print("\n");
			tempCalc = sqrt(pow(BeadArray[4]-BeadArray[12],2)+pow(BeadArray[5]-BeadArray[13],2));
			print("XY distance ", BeadArray[7]," - ", BeadArray[15], "nm [um]","\t",d2s(tempCalc,3));
			WWWDistanceString = WWWDistanceString+"<p>"+BeadArray[7]+"-"+BeadArray[15]+"nm XY: "+d2s(tempCalc,3)+"um";
			tempCalc = abs(BeadArray[6]-BeadArray[14]);
			print("Z distance ", BeadArray[7]," - ", BeadArray[15], "nm [um]","\t",d2s(tempCalc,3));
			WWWDistanceString = WWWDistanceString + "  Z: "+d2s(tempCalc,3)+"um</p>";
			print("\n");
			tempCalc = sqrt(pow(BeadArray[8]-BeadArray[12],2)+pow(BeadArray[9]-BeadArray[13],2));
			print("XY distance ", BeadArray[11]," - ", BeadArray[15], "nm [um]","\t",d2s(tempCalc,3));
			WWWDistanceString = WWWDistanceString+"<p>"+BeadArray[11]+"-"+BeadArray[15]+"nm XY: "+d2s(tempCalc,3)+"um";
			tempCalc = abs(BeadArray[10]-BeadArray[14]);
			print("Z distance ", BeadArray[11]," - ", BeadArray[15], "nm [um]","\t",d2s(tempCalc,3));
			WWWDistanceString = WWWDistanceString + "  Z: "+d2s(tempCalc,3)+"um</p></td>";
		}

		if (UpdateWWWSite == true)
			WWWBeadString = WWWBeadString + WWWDistanceString;
		bead_analysis = 1;
		setBatchMode(false);
	}


//////////////////////////////////////////////////////////////////////////////////////////////////////////////////////////////
// End of 1um bead colocalisation analysis 
//////////////////////////////////////////////////////////////////////////////////////////////////////////////////////////////

//////////////////////////////////////////////////////////////////////////////////////////////////////////////////////////////
// Start Field illumination analysis
//////////////////////////////////////////////////////////////////////////////////////////////////////////////////////////////
	
	field405passed = false;
	field488passed = false;
	field543passed = false;
	field561passed = false;
	field633passed = false;
	WWWFieldString = "";

	// First checking that 'field' images are present in the selected file format:

	for (fd=0; fd<lengthOf(laserlines); fd++){

		// Checking in Leica SP5 LIF file format
		if (ReadFormat == "lif") {

			seriesFound = findSeries("field"+laserlines[fd]);

			if ( seriesFound > -1) {

				Ext.getSeriesMetadataValue("HardwareSetting|ScannerSettingRecord|dblVoxelX 0",wtmp);
				FieldVoxelXY = parseFloat(wtmp)*1000000;
				Ext.getSeriesMetadataValue("HardwareSetting|ScannerSettingRecord|dblZoom 0",wtmp);
				FieldZoom = parseFloat(wtmp);
				Ext.getSeriesMetadataValue("HardwareSetting|ScannerSettingRecord|dblPinholeAiry 0",wtmp);
				FieldPinhole = parseFloat(wtmp);
				setBatchMode(true);
				run("Bio-Formats Importer", "open=" + path +" view=[Standard ImageJ] stack_order=Default split_channels series_"+toString(seriesFound));
			}
		}
		// Checking in Leica SP1/SP2 LEI file format

		else if (ReadFormat == "lei") {

			if (indexOf(LeicaText, "Series Name:\tfield" + laserlines[fd]) != -1) {

				FieldText = substring (LeicaText, indexOf(LeicaText, "Series Name:\tfield"+laserlines[fd]));

				FieldVoxelWidth = substring (FieldText, indexOf(FieldText, "Voxel-Width"), indexOf(FieldText,"Voxel-Height"));
				FieldVoxelWidth = substring (FieldVoxelWidth, indexOf(FieldVoxelWidth, "]")+2);
				FieldVoxelXY = parseFloat(FieldVoxelWidth);

				FieldZoom = substring (FieldText, indexOf(FieldText, "Zoom"), indexOf(FieldText,"Scan-Direction"));
				FieldZoom = substring (FieldZoom, indexOf(FieldZoom, "Zoom")+4);
				FieldZoom = parseFloat(FieldZoom);
	
				FieldPinhole = substring (FieldText, indexOf(FieldText, "Pinhole [airy]"), indexOf(FieldText,"Size-Width"));
				FieldPinhole = substring (FieldPinhole, indexOf(FieldPinhole, "]")+2);
				FieldPinhole = parseFloat(FieldPinhole);
				setBatchMode(true);
				ReadFileName="field"+laserlines[fd];
				ReadChannel = "ch00";		
				OpenSeries();
			}
		}


		// Checking for field images in Deltavision file format
		else if (ReadFormat == "dv") {

		}


		// Checking for field images in Zeiss 510 LSM file format
		else if (ReadFormat == "lsm") {

			if (File.exists(ReadDir + "\\"+"field"+laserlines[fd]+".lsm") == 1) {
				setBatchMode(true);
				Ext.setId(ReadDir + "\\"+"field"+laserlines[fd]+".lsm");
				Ext.setSeries(0);
				Ext.openImagePlus(ReadDir + "\\"+"field"+laserlines[fd]+".lsm");
				getPixelSize(unit, FieldVoxelXY, pixelheight);
				Ext.getSeriesMetadataValue("Recording #1 Zoom X",wtmp);
				FieldZoom = parseFloat(wtmp);
				Ext.getSeriesMetadataValue("DetectionChannel #1 Pinhole Diameter",wtmp);
				FieldPinhole = parseFloat(wtmp);
			}
		}
		
		// Checking for field images in Zeiss LSM780 file format
		else if (ReadFormat == "czi") {
	
			if (File.exists(ReadDir + "\\"+"field"+laserlines[fd]+".czi") == 1) {
				setBatchMode(true);
				Ext.setId(ReadDir + "\\"+"field"+laserlines[fd]+".czi")
				Ext.setSeries(0);
				Ext.openImagePlus(ReadDir + "\\"+"field"+laserlines[fd]+".czi")
				rename("Channel");
				getPixelSize(unit, FieldVoxelXY, pixelheight);
				Ext.getMetadataValue("Experiment|AcquisitionBlock|AcquisitionModeSetup|ZoomX|0",wtmp);
				FieldZoom = parseFloat(wtmp);
				Ext.getMetadataValue("Information|Image|Channel|PinholeSize|0",wtmp);
				FieldPinhole = parseFloat(wtmp);
			}
		}

		// Checking for field images in Nikon ND2 file format
		else if (ReadFormat == "nd2"){
			
			if (File.exists(ReadDir + "\\"+"field"+laserlines[fd] + ".nd2") == 1) {

				setBatchMode(true);
				Ext.setId(ReadDir + "\\"+"field"+laserlines[fd]+".nd2")
				Ext.setSeries(0);
				Ext.openImagePlus(ReadDir + "\\"+"field"+laserlines[fd]+".nd2");
				run("8-bit");
				rename("Channel");
				getPixelSize(unit, FieldVoxelXY, pixelheight);
				Ext.getMetadataValue("ImagingZoom",wtmp);
				FieldZoom = parseFloat(wtmp);
				Ext.getMetadataValue("PinholeSize",wtmp);
				FieldPinhole = parseFloat(wtmp);
			}
		}


		// Checking for field TIF images and manually enter the required parameters once, assuming all images recorded with same settings !
		else if (ReadFormat == "tif"){
	
			if (File.exists(ReadDir + "\\"+"field"+laserlines[fd]+".tif") == 1) {
				if (fd == 0) {
					FieldVoxelXY = getNumber("Field illumination: Enter XY pixelsize [um]", 0.2);
					FieldZoom = getNumber("Field illumination: Enter Zoom factor.", 1);
					FieldPinhole = getNumber("Field illumination: Enter pinhole diameter [airy units]", 1);
				}
				open(ReadDir + "\\"+"field"+laserlines[fd]+".tif");
			}
		}

		// if field images present continue with processing
		if (nImages > 0) {

			setBatchMode(true);
			print("\nMeasurement field illumination "+laserlines[fd]+"nm");
			print("------------------------------------------------------ \n");
			print("XY dimension [um]:" ,"\t" ,d2s(FieldVoxelXY,8));
			print("Zoom Factor :" , "\t" , d2s(FieldZoom,3));
			if (ReadFormat == "czi" || ReadFormat == "lsm" || ReadFormat == "nd2")
				print("Pinhole diameter [um]:", "\t", d2s(FieldPinhole,3));
			else 
				print("Pinhole diameter [airy]:", "\t", d2s(FieldPinhole,3));
			
			print("\n");

			//Smoothen image

			run("Mean...", "sigma=5");

			// get X Intensity profile averaged over 10 lines to reduce noise further
	
			xWidth = getWidth();
			XProfile = newArray(xWidth);
			yStart = (getHeight()/2)-5;
			for (x = 0; x < xWidth; x++) {
				tempXY = 0;
				for (y = yStart; y < (yStart + 10); y++) {
					tempXY = tempXY + getPixel(x, y);
				}
				tempXY = tempXY / 10;
				XProfile[x] = round(tempXY);
			}

			// get Y Intensity profile averaged over 10 lines to reduce noise furthere		
			yWidth = getHeight();
			YProfile = newArray(yWidth);
			xStart = (yWidth/2)-5;
			for (y = 0; y < yWidth; y++) {
				tempXY = 0;
				for (x = xStart; x < (xStart + 10); x++) {
					tempXY = tempXY + getPixel(x, y);
				}
				tempXY = tempXY / 10;
				YProfile[y] = round(tempXY);
			}

			// Contrast stretching of original image
			getStatistics(area, mean, min, max, std, histogram);
			MaxIntensity=max;
			MinIntensity=min;
			setMinAndMax(MinIntensity, MaxIntensity);
			run("Apply LUT");

			// Plot black lines indicating position of line profiles
			setColor(0); 
			setLineWidth(3); 
			drawLine(0, yStart+5, xWidth, yStart+5);
			drawLine(xStart+5, 0, xStart+5, yWidth);
			run("Select All");
			run("Copy");
			close();
			newImage("Field_result", "8-bit black", xWidth+512,yWidth,1);
			makeRectangle(0,0, xWidth,yWidth);
			run("Paste");

			// Get min and max intensities from X and Y intensity profiles
			XStats = newArray(3);
			XStats = GetLineStats(XProfile);
			minX = XStats[0];
			maxX = XStats[1];

			print("Minimum Intensity X Profile :" , "\t" , toString(minX));		
			print("Maximum Intensity X Profile :" , "\t" , toString(maxX));
			dIntX = 100*(1-(minX/maxX));
			print("dIntensity X [%]:"+ "\t", d2s(dIntX,1));

			YStats = newArray(3);
			YStats = GetLineStats(YProfile);
			minY = YStats[0];
			maxY = YStats[1];

			print("Minimum Intensity Y Profile :" , "\t" , toString(minY));		
			print("Maximum Intensity Y Profile :" , "\t" , toString(maxY));		
			dIntY = 100*(1-(minY/maxY));
			print("dIntensity Y [%]:"+ "\t", d2s(dIntY,1));

			if (minY <= minX)
				minX = minY;		
			if (maxY >= maxX)
				maxX = maxY;		

			// Create plots
			run("Profile Plot Options...", "width=" + xWidth-78 +" height=201 minimum=0 maximum=0 interpolate draw");	
			Plot.create("Profiles", "Pixel", "Intensity");
      		Plot.setLimits(0, xWidth, minX, maxX);
			Plot.setLineWidth(2);
      		Plot.setColor("lightGray");
	      	Plot.add("line", XProfile);
	      	Plot.setColor("Black");
		     	Plot.add("line", YProfile);
			Plot.show();
			run("8-bit");
			run("Select All");
			run("Copy");
			close();
			selectWindow("Field_result");
			makeRectangle(xWidth,0, xWidth,256);
			run("Paste");
			run("Select None");
			
			Plot.create("Profiles", "Pixel", "Intensity");
     			Plot.setLimits(0, xWidth, 0, 255);
	      	Plot.setLineWidth(2);
     			Plot.setColor("lightGray");
      		Plot.add("line", XProfile);
      		Plot.setColor("Black");
	      	Plot.add("line", YProfile);
			Plot.show();
			run("8-bit");
			run("Select All");
			run("Copy");
			close();
			selectWindow("Field_result");
			makeRectangle(xWidth,256, xWidth,256);
			run("Paste");
			run("Select None");

			setColor(140);
			setFont("SansSerif", 14, "bold");
			drawString("X profile dInt=" + d2s(dIntX,1)+ " %" , 580, 40);
			setColor(0);
			drawString("Y profile dInt=" + d2s(dIntY,1)+ " %", 580, 55);
			drawString(laserlines[fd]+"nm", 10,20);

			saveAs("Tiff", ReadDir + "\\"+SystemName + "_" + MagText + "x_" + NAText + "_" + DateText + "_field_"+laserlines[fd]+"nm_result.tif");

			// Website field string update
			if (UpdateWWWSite == true){
				saveAs("jpeg", WWWDir + "\\"+SystemName +"_" + MagText + "x_" + NAText + "_" + DateText + "_field_"+laserlines[fd]+"nm_result.jpg");
				if (laserlines[fd] == "405")
					field405passed = true;
				if (laserlines[fd] == "488")
					field488passed = true;
				if (laserlines[fd] == "543")
					field543passed = true;
				if (laserlines[fd] == "561")
					field561passed = true;
				if (laserlines[fd] == "633")
					field633passed = true;
			}

			while (nImages >= 1)
				close();
			field_analysis = 1;
		}
		setBatchMode(false);
   	}
	if (UpdateWWWSite == true){

		if (field405passed == true)
			WWWFieldString = WWWFieldString+ "<td> <img src=\""+SystemName + "_" + MagText + "x_" + NAText + "_" + DateText +"_field_405nm_result.jpg\" width=300 > </td>\n";
		else 
			WWWFieldString = WWWFieldString+ "<td></td>\n";
		if (field488passed == true)
			WWWFieldString = WWWFieldString+ "<td> <img src=\""+SystemName + "_" + MagText + "x_" + NAText + "_" + DateText +"_field_488nm_result.jpg\" width=300 > </td>\n";
		else 
			WWWFieldString = WWWFieldString+ "<td></td>\n";
		if (field543passed == true && field561passed == false)
			WWWFieldString = WWWFieldString+ "<td> <img src=\""+SystemName + "_" + MagText + "x_" + NAText + "_" + DateText +"_field_543nm_result.jpg\" width=300 > </td>\n";
		if (field543passed == false && field561passed == true)
			WWWFieldString = WWWFieldString+ "<td> <img src=\""+SystemName + "_" + MagText + "x_" + NAText + "_" + DateText +"_field_561nm_result.jpg\" width=300 > </td>\n";
		if (field543passed == false && field561passed == false)
			WWWFieldString = WWWFieldString+ "<td></td>\n";
		if (field633passed == true)
			WWWFieldString = WWWFieldString+ "<td> <img src=\""+SystemName + "_" + MagText + "x_" + NAText + "_" + DateText +"_field_633nm_result.jpg\" width=300 > </td>\n";
		else 
			WWWFieldString = WWWFieldString+ "<td></td>\n";
	}

//////////////////////////////////////////////////////////////////////////////////////////////////////////////////////////////
// End Field illumination analysis 
//////////////////////////////////////////////////////////////////////////////////////////////////////////////////////////////

//////////////////////////////////////////////////////////////////////////////////////////////////////////////////////////////
// Start PSF measurements 
//////////////////////////////////////////////////////////////////////////////////////////////////////////////////////////////

// First checking that 'psf' image series is present: wtmp > 0

	// Checking in Leica SP5 LIF file format

	if (ReadFormat == "lif") {

		seriesFound = findSeries("psf");
		if ( seriesFound > -1) {

			// Obtain recording parameters
			Ext.getSeriesMetadataValue("HardwareSetting|ScannerSettingRecord|dblVoxelX 0",wtmp);
			PSFVoxelXY = parseFloat(wtmp)*1000000;
			Ext.getSeriesMetadataValue("HardwareSetting|ScannerSettingRecord|dblVoxelZ 0",wtmp);
			PSFVoxelZ = parseFloat(wtmp)*1000000;
			Ext.getSeriesMetadataValue("HardwareSetting|ScannerSettingRecord|dblZoom 0",wtmp);
			PSFZoom = parseFloat(wtmp);
			Ext.getSeriesMetadataValue("HardwareSetting|ScannerSettingRecord|dblPinholeAiry 0",wtmp);
			PSFPinhole = parseFloat(wtmp);

			setBatchMode(true);
			run("Bio-Formats Importer", "open=" + path +" view=[Standard ImageJ] stack_order=Default split_channels series_"+toString(seriesFound));
		}
	}

	// Checking in Leica SP1/SP2 LEI file format
	else if (ReadFormat == "lei") {

		if (indexOf(LeicaText, "Series Name:\tpsf") != -1) {

			PSFText = substring (LeicaText, indexOf(LeicaText, "Series Name:\tpsf"));
			// Obtain recording parameters


			PSFVoxelWidth = substring (PSFText, indexOf(PSFText, "Voxel-Width"), indexOf(PSFText,"Voxel-Height"));
			PSFVoxelWidth = substring (PSFVoxelWidth, indexOf(PSFVoxelWidth, "]")+2);
			PSFVoxelXY = parseFloat(PSFVoxelWidth);

			PSFZoom = substring (PSFText, indexOf(PSFText, "Zoom"), indexOf(PSFText,"Scan-Direction"));
			PSFZoom = substring (PSFZoom, indexOf(PSFZoom, "Zoom")+4);
			PSFZoom = parseFloat(PSFZoom);

			PSFPinhole = substring (PSFText, indexOf(PSFText, "Pinhole [airy]"), indexOf(PSFText,"Size-Width"));
			PSFPinhole = substring (PSFPinhole, indexOf(PSFPinhole, "]")+2);
			PSFPinhole = parseFloat(PSFPinhole);

			PSFVoxelDepth = substring (PSFText, indexOf(PSFText, "Voxel-Depth"), indexOf(PSFText,"Zoom"));
			PSFVoxelDepth = substring (PSFVoxelDepth, indexOf(PSFVoxelDepth, "]")+2);
			PSFVoxelZ = parseFloat(PSFVoxelDepth);

			setBatchMode(true);
			ReadFileName="psf";
			ReadChannel = "ch00";		
			OpenSeries();

		}
	}

	// Checking for psf image stack in Deltavision file format
	else if (ReadFormat == "dv") {
	}


	// Checking for psf image stack in Zeiss 510 LSM file format
	else if (ReadFormat == "lsm") {

		if (File.exists(ReadDir + "\\"+"psf.lsm") == 1) {
			setBatchMode(true);
			Ext.setId(ReadDir + "\\"+"psf.lsm");
			Ext.setSeries(0);
			Ext.openImagePlus(ReadDir + "\\"+"psf.lsm")
			getVoxelSize(PSFVoxelXY, height, PSFVoxelZ, unit);
			Ext.getSeriesMetadataValue("Recording #1 Zoom X",wtmp);
			PSFZoom = parseFloat(wtmp);
			Ext.getSeriesMetadataValue("DetectionChannel #1 Pinhole Diameter",wtmp);
			PSFPinhole = parseFloat(wtmp);

		}
	}

	// Checking for psf images in Zeiss LSM780 file format
	else if (ReadFormat == "czi") {
	
		if (File.exists(ReadDir + "\\"+"psf.czi") == 1) {
			setBatchMode(true);
			Ext.setId(ReadDir + "\\"+"psf.czi")
			Ext.setSeries(0);
			Ext.openImagePlus(ReadDir + "\\"+"psf.czi")
			getVoxelSize(PSFVoxelXY, height, PSFVoxelZ, unit);
			Ext.getMetadataValue("Experiment|AcquisitionBlock|AcquisitionModeSetup|ZoomX|0",wtmp);
			PSFZoom = parseFloat(wtmp);
			Ext.getMetadataValue("Information|Image|Channel|PinholeSize|0",wtmp);
			PSFPinhole = parseFloat(wtmp);

		}
	}

	// Checking psf images in Nikon ND2 file format
	else if (ReadFormat == "nd2"){
	
		if (File.exists(ReadDir + "\\"+"psf.nd2") == 1) {
			setBatchMode(true);
			Ext.setId(ReadDir + "\\"+"psf.nd2");
			Ext.setSeries(0);
			Ext.openImagePlus(ReadDir + "\\"+"psf.nd2");
			getVoxelSize(PSFVoxelXY, height, BeadVoxelZ, unit);
			Ext.getMetadataValue("dZStep",wtmp);
			PSFVoxelZ= parseFloat(wtmp);

			Ext.getMetadataValue("ImagingZoom",wtmp);
			PSFZoom = parseFloat(wtmp);
			Ext.getMetadataValue("PinholeSize",wtmp);
			PSFPinhole = parseFloat(wtmp);

			minTemp=100000;
			maxTemp=0;

			for (t=1;t<=nSlices; t++) {
				setSlice(t);
				getStatistics(area, mean, min, max);
				if (min < minTemp)
					minTemp = min;
				if (max > maxTemp)
					maxTemp = max;
			}
			setMinAndMax(minTemp, maxTemp);
			run("8-bit");
		}
	}


	// Checking for psf TIF image stack and manually enter the required parameters
	else if (ReadFormat == "tif"){
	
		if (File.exists(ReadDir + "\\"+"psf.tif") == 1) {

			setBatchMode(true);
			PSFVoxelXY = getNumber("PSF measurements: Enter XY pixelsize [um]", 0.2);
			PSFVoxelZ = getNumber("PSF measurements: Enter Z step size [um]", 0.2);
			PSFZoom = getNumber("PSF measurements: Enter Zoom factor.", 1);
			PSFPinhole = getNumber("PSF measurements: Enter pinhole diameter [airy units]", 1);
			open(ReadDir + "\\"+"psf.tif");
		}
	}

	// if psf images present continue with processing
	if (nImages > 0) {

		XZScalingFactor = round(PSFVoxelZ/PSFVoxelXY); 

		print("\nResolution measurements using PSF "+ PsfLaser +"nm");
		print("------------------------------------------------------ \n");
		print("XY dimension [um]:" ,"\t" ,d2s(PSFVoxelXY,3));
		print("Z dimension [um]:" ,"\t" ,d2s(PSFVoxelZ,3));
		print("Zoom Factor :" , "\t" , d2s(PSFZoom,3));
		if (ReadFormat == "czi" || ReadFormat == "lsm" || ReadFormat == "nd2")
			print("Pinhole diameter [um]:", "\t", d2s(PSFPinhole,3));
		else 
			print("Pinhole diameter [airy]:", "\t", d2s(PSFPinhole,3));
		print("\n");

		// Check for Bitdepth
		info = getImageInfo();
		BitDepth = substring(info, lastIndexOf(info,"Bits per pixel:"));
		BitDepth = substring(BitDepth,16, indexOf(BitDepth," ("));

		// Create array: xy + z resolution + colour	
		PSFArray = newArray(3);
		
		StackID = getImageID();
		StackImageWidth = getWidth();
		StackNoSlices = nSlices;

		//duplicate stack to keep original image stack for later analysis

		StackWindowName = getTitle();
		run("Duplicate...", "title=[StackWindowName] duplicate");
		rename ("Original");
		OriStackID = getImageID();
		selectImage(StackID);
		FindBrightestSlice();	
		InFocusSlice = getSliceNumber();

		// Dialogbox to select laserline
		PSFArray[2] = PsfLaser;

		// binarise image stack (threshold = half maximal intensity) and calculate centroid
		getStatistics(area, mean, min, max, std, histogram);
		ChannelThreshold = round(max/2);
		setThreshold(ChannelThreshold, 255);
		run("Convert to Mask", " ");
		CalculateCentroid();
		close();
		selectWindow("Original");

		x = round(Centroid[0]);
		oriXPos = x;
		y = round(Centroid[1]);
		oriYPos = y;

		zProfileX = newArray(StackNoSlices); 	// Z-position
		zProfileY = newArray(StackNoSlices); 	// Intensity
		zFitX = newArray(StackNoSlices);		// Fitted curve

		// Obtain Z intensity profile at xy centroid coordinates

		for (i=0; i<nSlices; i++) {
			setSlice(i+1);
			zProfileX[i] = i*PSFVoxelZ;
			zFitX[i]=i;
			zProfileY[i] = getPixel(x,y);
		}

		// Gaussian curve fitting for axial resolution

		Fit.doFit("Gaussian", zFitX, zProfileY); 
		a=Fit.p(0); 
		b=Fit.p(1); 
		c=Fit.p(2); 
		d=Fit.p(3);

		//Recalculate the fitted plot with twice the number of data points to obtain smoother curve - zFitXrecalc

		zFitXrecalc = newArray(StackNoSlices*2);
		tempX=0;
		for (i=0; i<lengthOf(zFitXrecalc); i++){
			zFitXrecalc[i] = tempX;			
			tempX = tempX+0.5;
		}

		ZFitY = newArray(StackNoSlices*2);
		for (i=0; i<lengthOf(zFitXrecalc); i++){
			x = zFitXrecalc[i];
			ZFitY[i] =  a + (b-a)*exp(-(x-c)*(x-c)/(2*d*d));
		} 

		// Calculate Minimum and Maximum intensities

		tempLineStats = newArray(3);
		tempLineStats = GetLineStats(ZFitY);
		ZFitYmin = tempLineStats[0];
		ZFitYmax = tempLineStats[1];

		HalfMax=(ZFitYmax-ZFitYmin)/2; 
		k=-2*d*d*log((HalfMax-a)/(b-a)); 
		FWHM=2*zProfileX[1]*1000*sqrt(k);

		for(i=0; i<lengthOf(zFitXrecalc);i++)
			zFitXrecalc[i] = i*zProfileX[1]/2;

		tempLineStats = GetLineStats(zProfileX);
		minzProfileX = tempLineStats[0];
		maxzProfileX = tempLineStats[1];

		tempLineStats = GetLineStats(zProfileY);
		minzProfileY = tempLineStats[0];
		maxzProfileY = tempLineStats[1];
		
		// Create plot Z profile
		
		run("Profile Plot Options...", "width=434 height=201 minimum=0 maximum=0 draw");

		Plot.create("ZProfile", "Z position [um]", "Intensity");
      	Plot.setLimits(minzProfileX, maxzProfileX, minzProfileY, maxzProfileY+20);
		Plot.setLineWidth(7);
		Plot.setColor("lightgray");
		Plot.add("dots", zProfileX, zProfileY);
		Plot.setColor("black");
		Plot.setLineWidth(2);
		Plot.add("curve", zFitXrecalc, ZFitY);
		Text = toString(PSFArray[2]) + "nm FWHM axial ="+d2s(FWHM,0)+"nm";
		print("FWHM axial " + toString(PSFArray[2]) +" [nm]" +"\t" + d2s(FWHM,0));
		Plot.addText(Text, 0, 0);
		Plot.show();
		run("8-bit");
		run("Select All");
		run("Copy");
		close();
		newImage("PSF_FWHM", "8-bit white", 512,512,1);
		makeRectangle(0,0, 512, 256);
		run("Paste");
		run("Select None");

		// calculate FWHM for lateral resolution from fitted curve

		selectWindow("Original");
		setSlice(InFocusSlice);

		halfSize = 64;
		makeLine(Centroid[0]-halfSize, Centroid[1],Centroid[0]+halfSize, Centroid[1],1);
		XYprofileInt = getProfile();

		XYprofileX = newArray(lengthOf(XYprofileInt));
		for (i=0; i<lengthOf(XYprofileX); i++)
		      XYprofileX[i]=i;

		Fit.doFit("Gaussian", XYprofileX, XYprofileInt); 
		a=Fit.p(0); 
		b=Fit.p(1); 
		c=Fit.p(2); 
		d=Fit.p(3);

		//Recalculate fitted plot with double the number of x/y values to get smoother curve

		XFitXrecalc = newArray(lengthOf(XYprofileX)*2);
		tempX=0;
		for (i=0; i<lengthOf(XFitXrecalc); i++){
			XFitXrecalc[i] = tempX;			
			tempX = tempX+0.5;
		}
		ZFitY = newArray(lengthOf(XYprofileX)*2);
		for (i=0; i<lengthOf(XFitXrecalc); i++){
			x = XFitXrecalc[i];
			ZFitY[i] =  a + (b-a)*exp(-(x-c)*(x-c)/(2*d*d));
		} 
		tempLineStats = GetLineStats(ZFitY);
		ZFitYmin = tempLineStats[0];
		ZFitYmax = tempLineStats[1];

		HalfMax=(ZFitYmax-ZFitYmin)/2; 
		k=-2*d*d*log((HalfMax-a)/(b-a)); 
		FWHM=2*PSFVoxelXY*1000*sqrt(k);

		for(i=0; i<lengthOf(XFitXrecalc);i++)
			XFitXrecalc[i] = i*PSFVoxelXY*1/2;

		for(i=0; i<lengthOf(XYprofileX);i++)
			XYprofileX[i] = i*PSFVoxelXY;

		tempLineStats = GetLineStats(XYprofileX);
		minzProfileX = tempLineStats[0];
		maxzProfileX = tempLineStats[1];

		tempLineStats = GetLineStats(XYprofileInt);
		minzProfileY = tempLineStats[0];
		maxzProfileY = tempLineStats[1];

		// Create plot lateral resolution		

		Plot.create("XYProfile", "X position [um]", "Intensity");
		Plot.setLimits(minzProfileX, maxzProfileX, minzProfileY, maxzProfileY+20);
		Plot.setLineWidth(7);
		Plot.setColor("lightgray");
		Plot.add("dots", XYprofileX, XYprofileInt);
		Plot.setColor("black");
		Plot.setLineWidth(2);
		Plot.add("curve", XFitXrecalc, ZFitY);
		Text=toString(PSFArray[2]) + "nm FWHM lateral ="+d2s(FWHM,0)+"nm";
		print("FWHM lateral " + toString(PSFArray[2]) +" [nm]" +"\t" + d2s(FWHM,0));
		Plot.addText(Text, 0, 0);
		Plot.show();

		run("8-bit");
		run("Select All");
		run("Copy");
		close();
		selectWindow("PSF_FWHM");
		makeRectangle(0,256, 512,256);
		run("Paste");
		run("Select All");

		// Save result image with graphs for lateral and axial resolution
		
		saveAs("Tiff", ReadDir + "\\"+SystemName + "_" + MagText + "x_" + NAText + "_" + DateText +"_PSF_FWHM.tif");

		// Website psf string update
		if (UpdateWWWSite == true)
			saveAs("jpeg", WWWDir + "\\"+SystemName +"_" + MagText + "x_" + NAText + "_" + DateText + "_PSF_FWHM.jpg");

		close();

		// Reslice the original image stack in XY, XZ, YZ directions at position of calculated centroids

		selectWindow("Original");
		run("Select None");
		makeLine(oriXPos-halfSize, oriYPos, oriXPos+halfSize, oriYPos);
		run("Reslice [/]...", "input=1.000 output=1.000 slice=1 avoid");
		rename ("temp_XZProjection");
		run("Scale...", "x=1 y=" + d2s(XZScalingFactor,0)+" width=" + getWidth() +" height=" + d2s(getHeight()*XZScalingFactor,0) +" create title=[XZProjection]");
		ProjectionWidth = getWidth();
		ProjectionHeight = getHeight();
		selectWindow ("temp_XZProjection");
		close();

		selectWindow("Original");
		makeLine(oriXPos, oriYPos-halfSize, oriXPos, oriYPos+halfSize);
		run("Reslice [/]...", "input=1.000 output=1.000 slice=1 avoid rotate");
		rename ("temp_YZProjection");
		run("Scale...", "x=" +d2s(XZScalingFactor,0)+ " y=1 width=" + getHeight() +" height=" + d2s(getWidth()*XZScalingFactor,0) +" create title=[YZProjection]");
		selectWindow ("temp_YZProjection");
		close();

		selectWindow("Original");
		oriSlices=nSlices;
		makeRectangle(oriXPos-halfSize, oriYPos-halfSize, halfSize*2, halfSize*2);
		run("Crop");

		selectWindow("Original");
		run("Z Project...", "start="+d2s(Centroid[2],0)+" stop="+d2s(Centroid[2],0)+" projection=[Max Intensity]");
		rename("XYProjection");
		newImage("Projections", BitDepth +"-bit black", halfSize*2 + ProjectionHeight,halfSize*2 + ProjectionHeight,1);
		ProjectionImageID = getImageID();

		selectWindow("XYProjection");
		run("Select All");
		run("Copy");
		close();
		selectWindow("Projections");
		makeRectangle(0, 0, halfSize*2, halfSize*2);
		run("Paste");
		selectWindow("XZProjection");
		run("Select All");
		run("Copy");
		close();
		selectWindow("Projections");
		makeRectangle(0, halfSize*2, halfSize*2, ProjectionHeight);
		run("Paste");
		selectWindow("YZProjection");
		run("Select All");
		run("Copy");
		close();
		selectWindow("Projections");
		makeRectangle(halfSize*2, 0, ProjectionHeight, ProjectionWidth);
		run("Paste");
		run("Select None");
		run("Duplicate...", "title=Projections_processed");

		selectWindow("Projections");
		setColor(255,255,255);
		setFont("Monospaced", 16,"bold");
		drawString("XY "+toString(PSFArray[2]) +"nm", 10, 20);
		drawString("XZ", 10, halfSize*2+15);
		drawString("YZ", halfSize*2+10, 20 );
		run("Size...", "width=512 height=512 constrain interpolate");

		// Save original projections *_ori.tif/jpg

		saveAs("Tiff", ReadDir + "\\"+SystemName + "_" + MagText + "x_" + NAText + "_" + DateText +"_PSF_projection_ori.tif");

		// Website psf string update
		if (UpdateWWWSite == true)
			saveAs("jpeg", WWWDir + "\\"+SystemName +"_" + MagText + "x_" + NAText + "_" + DateText + "_PSF_projection_ori.jpg");
		close();

		// Further processing to enhance weak intensities in original projections and pseudocolouring
		selectWindow("Projections_processed");
		run("Gamma...", "value=0.100");

		//measure background in upper left hand corner to remove noise and application of pseudo-colour LUT
		makeRectangle(0, 0, 20, 20);
		getStatistics(area, MeanIntensity, min, MinIntensity, std, histogram);
		run("Select All");
		getStatistics(area, mean, min, MaxIntensity, std, histogram);
		setMinAndMax(round(MeanIntensity),MaxIntensity);
		run("Apply LUT");
		run("Fire");
		run("RGB Color");

		setColor(255,255,255);
		setFont("Monospaced", 16,"bold");
		drawString("XY "+toString(PSFArray[2]) +"nm", 10, 20);
		drawString("XZ", 10, halfSize*2+15);
		drawString("YZ", halfSize*2+10, 20 );
		run("Size...", "width=500 height=500 constrain interpolate");
		saveAs("Tiff", ReadDir + "\\"+SystemName + "_" + MagText + "x_" + NAText + "_" + DateText +"_PSF_projection_result.tif");

		// Website psf string update
		if (UpdateWWWSite == true)
			saveAs("jpeg", WWWDir + "\\"+SystemName +"_" + MagText + "x_" + NAText + "_" + DateText + "_PSF_projection_result.jpg");

		close();

		// generate PSF tiled image both with original images and processed/pseudocoloured

		selectWindow("Original");
		MontageYDim = floor((StackNoSlices+9)/10)*halfSize*2;

		newImage("Montage", BitDepth +"-bit black", halfSize*2*10,MontageYDim,1);

		OffsetX = 0;
		OffsetY = 0;

		for (i=1; i<=StackNoSlices; i++) {
			selectWindow("Original");
			setSlice(i);
			run("Select All");
			run("Copy");
			selectWindow("Montage");
			makeRectangle(OffsetX, OffsetY, halfSize*2, halfSize*2);
			run("Paste");
			setColor(255,255,255);
			setFont("Monospaced", 14,"bold");

			drawString(d2s(PSFVoxelZ*i,2)+"um", OffsetX+20, OffsetY+20);

			OffsetX = OffsetX + halfSize*2;
			if (OffsetX == (halfSize*2 * 10)) {
				OffsetX = 0;
				OffsetY = OffsetY + halfSize*2;
			}
		}
		run("Select None");
		saveAs("Tiff", ReadDir + "\\"+SystemName + "_" + MagText + "x_" + NAText + "_" + DateText +"_PSF_Montage_ori.tif");
		run("Gamma...", "value=0.100");
		makeRectangle(0, 0, 15, 15);
		getStatistics(area, MeanIntensity, min, MinIntensity, std, histogram);
		setMinAndMax(round(MeanIntensity),MaxIntensity);
		run("Select None");
		run("Apply LUT");
		run("Fire");
		run("RGB Color");
		saveAs("Tiff", ReadDir + "\\"+SystemName + "_" + MagText + "x_" + NAText + "_" + DateText +"_PSF_Montage_result.tif");

		// Website psf string update
		if (UpdateWWWSite == true){
			saveAs("jpeg", WWWDir + "\\"+SystemName +"_" + MagText + "x_" + NAText + "_" + DateText + "_PSF_Montage_result.jpg");

			WWWPsfString = "<td> <img src=\""+SystemName + "_" + MagText + "x_" + NAText + "_" + DateText +"_PSF_projection_ori.jpg\" width=300 > </td>\n";
			WWWPsfString = WWWPsfString + "<td> <img src=\""+SystemName + "_" + MagText + "x_" + NAText + "_" + DateText +"_PSF_projection_result.jpg\" width=300 > </td>\n";
			WWWPsfString = WWWPsfString + "<td> <img src=\""+SystemName + "_" + MagText + "x_" + NAText + "_" + DateText +"_PSF_FWHM.jpg\" width=300 > </td>\n";
			WWWPsfString = WWWPsfString + "<td> <img src=\""+SystemName + "_" + MagText + "x_" + NAText + "_" + DateText +"_PSF_Montage_result.jpg\" width=600 > </td>\n";
		}

		while (nImages > 0)
			close();

		setBatchMode(false);
		psf_analysis = 1;
	}

//////////////////////////////////////////////////////////////////////////////////////////////////////////////////////////////
// End PSF measurements 
//////////////////////////////////////////////////////////////////////////////////////////////////////////////////////////////

//////////////////////////////////////////////////////////////////////////////////////////////////////////////////////////////
// Start grid analysis
//////////////////////////////////////////////////////////////////////////////////////////////////////////////////////////////

// First checking that 'grid' image is present: wtmp > 0

	// Checking in Leica SP5 LIF file format
	
	if (ReadFormat == "lif") {

		seriesFound = findSeries("grid");
		if ( seriesFound > -1) {

			// Obtain recording parameters
			Ext.getSeriesMetadataValue("HardwareSetting|ScannerSettingRecord|dblZoom 0",wtmp);

			GridZoom = parseFloat(wtmp);
			
			setBatchMode(true);
			run("Bio-Formats Importer", "open=" + path +" view=[Standard ImageJ] stack_order=Default split_channels series_"+toString(seriesFound));
		}

	}
	// Checking in Leica SP1/SP2 LEI file format
	else if (ReadFormat == "lei") {

		if (indexOf(LeicaText, "Series Name:\tgrid") != -1) {

			GridText = substring (LeicaText, indexOf(LeicaText, "Series Name:\tgrid"));
			GridZoom = substring (GridText, indexOf(GridText, "Zoom"), indexOf(GridText,"Scan-Direction"));
			GridZoom = substring (GridZoom, indexOf(GridZoom, "Zoom")+4);
			GridZoom = parseFloat(GridZoom);

			setBatchMode(true);

			open(ReadDir + "\\" + substring(ReadName, 0,lastIndexOf(ReadName, "."))+"_grid_ch00.tif");
		}
		
	}

	// not applicable to Deltavision system
	else if (ReadFormat == "dv") {
	}

	// Checking in Zeiss 510 LSM file format
	else if (ReadFormat == "lsm") {

		if (File.exists(ReadDir + "\\"+"grid.lsm") == 1) {
			setBatchMode(true);
			Ext.setId(ReadDir + "\\"+"grid.lsm");
			Ext.setSeries(0);
			setBatchMode(true);
			run("Bio-Formats Importer", "open="+ReadDir + "\\"+"grid.lsm" + " color_mode=Default view=[Standard ImageJ] stack_order=Default");

			Ext.getSeriesMetadataValue("Recording #1 Zoom X",wtmp);
			GridZoom = parseFloat(wtmp);
		}
	}

	// Checking in Zeiss LSM780 file format
	else if (ReadFormat == "czi") {
	
		if (File.exists(ReadDir + "\\"+"grid.czi") == 1) {
			setBatchMode(true);
			Ext.setId(ReadDir + "\\"+"grid.czi")
			Ext.setSeries(0);
			Ext.openImagePlus(ReadDir + "\\"+"grid.czi")
			Ext.getMetadataValue("Experiment|AcquisitionBlock|AcquisitionModeSetup|ZoomX|0",wtmp);
			GridZoom = parseFloat(wtmp);
		}
	}

	// Checking for grid images in Nikon ND2 file format
	else if (ReadFormat == "nd2"){
			
		if (File.exists(ReadDir + "\\"+"grid.nd2") == 1) {

			setBatchMode(true);
			Ext.setId(ReadDir + "\\"+"grid.nd2")
			Ext.setSeries(0);
			Ext.openImagePlus(ReadDir + "\\"+"grid.nd2");

			Ext.getMetadataValue("ImagingZoom",wtmp);
			GridZoom = parseFloat(wtmp);
		}
	}

	// Checking for grid TIF image and manually enter the required parameters
	else if (ReadFormat == "tif"){
	
		if (File.exists(ReadDir + "\\"+"grid.tif") == 1) {
			setBatchMode(true);
			GridZoom = getNumber("Grid Scan: Enter Zoom factor.", 1);
			open(ReadDir + "\\"+"grid.tif");
		}
	}


	// if grid image present continue with processing
	if (nImages > 0) {
		print("\nMeasurement grid symmetry");
		print("------------------------------------------------------ \n");
		print("Zoom Factor :" , "\t" ,  d2s(GridZoom,3));

		// Contrast enhancement and save result images as TIFF and JPEG files
		getStatistics(area, mean, min, max, std, histogram);
		setMinAndMax(min, max);
		run("8-bit");

		saveAs("Tiff", ReadDir + "\\"+SystemName + "_" + MagText + "x_" + NAText + "_" + DateText + "_grid_result.tif");

		// Website grid string update
		if (UpdateWWWSite == true){
			saveAs("jpeg", WWWDir + "\\"+SystemName +"_" + MagText + "x_" + NAText + "_" + DateText + "_grid_result.jpg");
			WWWGridString = "<td> <img src=\""+SystemName + "_" + MagText + "x_" + NAText + "_" + DateText +"_grid_result.jpg\" width=300 > </td>\n";
		}

		while (nImages > 0)
			close();
		setBatchMode(false);
		grid_analysis = 1;
   	}

//////////////////////////////////////////////////////////////////////////////////////////////////////////////////////////////
// End grid analysis
//////////////////////////////////////////////////////////////////////////////////////////////////////////////////////////////


//////////////////////////////////////////////////////////////////////////////////////////////////////////////////////////////
// Start Zgalvo stability measurement 
//////////////////////////////////////////////////////////////////////////////////////////////////////////////////////////////

// Test that zgalvo images are present first


// Checking in Leica SP5 LIF file format
	
	if (ReadFormat == "lif") {

		seriesFound = findSeries("zgalvo");

		if ( seriesFound > -1) {

			Ext.getSeriesMetadataValue("HardwareSetting|ScannerSettingRecord|dblVoxelY 0",wtmp);
			ZGalvoVoxelXY = parseFloat(wtmp)*1000000;
			Ext.getSeriesMetadataValue("HardwareSetting|ScannerSettingRecord|dblZoom 0",wtmp);
			ZGalvoZoom = parseFloat(wtmp);
			Ext.getSeriesMetadataValue("HardwareSetting|ScannerSettingRecord|dblPinholeAiry 0",wtmp);
			ZGalvoPinhole = parseFloat(wtmp);
			Ext.getSeriesMetadataValue("HardwareSetting|ScannerSettingRecord|nDelayTime_s 0",wtmp);
			ZGalvoTime = parseFloat(wtmp);
			Ext.getSeriesMetadataValue("HardwareSetting|ScannerSettingRecord|nDelayTime_ms 0",wtmp);

			if (wtmp > 0)
				ZGalvoTime = ZGalvoTime+parseFloat(wtmp)/1000;

			setBatchMode(true);
			run("Bio-Formats Importer", "open=" + path +" view=[Standard ImageJ] stack_order=Default split_channels series_"+toString(seriesFound));
			rename("Zgalvo");
		}

	}
	// Checking in Leica SP1/SP2 LEI file format
	else if (ReadFormat == "lei") {

		if (indexOf(LeicaText, "Series Name:\tzgalvo") != -1) {
	
			ZGalvoText = substring (LeicaText, indexOf(LeicaText, "Series Name:\tzgalvo"));

			ZGalvoVoxelWidth = substring (ZGalvoText, indexOf(ZGalvoText, "Voxel-Height"), indexOf(ZGalvoText,"Zoom"));
			ZGalvoVoxelWidth = substring (ZGalvoVoxelWidth, indexOf(ZGalvoVoxelWidth, "]")+2);
			ZGalvoVoxelXY = parseFloat(ZGalvoVoxelWidth);

			ZGalvoZoom = substring (ZGalvoText, indexOf(ZGalvoText, "Zoom"), indexOf(ZGalvoText,"Scan-Direction"));
			ZGalvoZoom = substring (ZGalvoZoom, indexOf(ZGalvoZoom, "Zoom")+4);
			ZGalvoZoom = parseFloat(ZGalvoZoom);

			ZGalvoPinhole = substring (ZGalvoText, indexOf(ZGalvoText, "Pinhole [airy]"), indexOf(ZGalvoText,"Size-Width"));
			ZGalvoPinhole = substring (ZGalvoPinhole, indexOf(ZGalvoPinhole, "]")+2);
			ZGalvoPinhole = parseFloat(ZGalvoPinhole);

			ZGalvoTime = substring (ZGalvoText, indexOf(ZGalvoText, "Delay[s]"), indexOf(ZGalvoText,"Format-Width"));
			ZGalvoTime = substring (ZGalvoTime, indexOf(ZGalvoTime, "]")+5);
			ZGalvoTime = parseInt(ZGalvoTime);

			setBatchMode(true);

			ReadFileName="zgalvo";
			ReadChannel = "ch00";		
			OpenSeries();

//			changed for Bioformats 4.4.8
//			seriesFound = findSeries("zgalvo");
//			run("Bio-Formats Importer", "open=[" + path +"] view=[Standard ImageJ] stack_order=Default split_channels series_"+toString(seriesFound));

			rename("Zgalvo");

		}
	}

	// not applicable to Deltavision system
	else if (ReadFormat == "dv") {
	}

	// not applicable to Zeiss 510 system
	else if (ReadFormat == "lsm") {
	}
	// not applicable to Zeiss 780 system
	else if (ReadFormat == "czi") {
	}
	// not applicable to Nikon Air system
	else if (ReadFormat == "nd2") {
	}


	// Checking for Z galvo TIF stack and manually enter the required parameters
	else if (ReadFormat == "tif"){
	
		if (File.exists(ReadDir + "\\"+"zgalvo.tif") == 1) {

			setBatchMode(true);
			ZGalvoVoxelXY = getNumber("Z-galvo measurements: Enter Y pixelsize [um]", 0.2);
			ZGalvoZoom = getNumber("Z-galvo measurements: Enter Zoom factor.", 1);
			ZGalvoPinhole = getNumber("Z-galvo measurements: Enter pinhole diameter [airy units]", 1);
			ZGalvoTime = getNumber("Z-galvo measurements: Enter image time interval [s]", 1);
			open(ReadDir + "\\"+"zgalvo.tif");
			rename("Zgalvo");
		}
	}

	// if zgalvo images present continue with processing
	if (nImages > 0) {

		print("\nMeasurement Z Galvo stability");
		print("------------------------------------------------------ \n");
		print("Z dimension [um]:" ,"\t" ,d2s(ZGalvoVoxelXY,3));
		print("Zoom Factor :" , "\t" , toString(ZGalvoZoom));
		print("Pinhole diameter [airy]:", "\t", d2s(ZGalvoPinhole,3));		
		print("Time interval [s]:","\t", toString(ZGalvoTime));
		print("\n");

		XWidth = getWidth();
		YWidth = getHeight();
		TimePoints = nSlices;
		IntensityArray = newArray(YWidth);
		PositionArray = newArray(TimePoints);

		tmpPeakFWHM = newArray(2);

		FWHMArray = newArray(TimePoints);
		FWHMMeanArray = newArray(TimePoints);
		MeanArray = newArray(TimePoints);
		TimeArray = newArray(TimePoints);
		xCoord = round(XWidth/2); // X position for line profile
		tempLineStats = newArray(3);

		TempFWHMleftPosInt=newArray(1);
		TempFWHMleftPos=newArray(1);
		TempFWHMrightPosInt=newArray(1);
		TempFWHMrightPos=newArray(1);

		//loop by number of timepoints - obtain Peakposition and FWHM

		selectWindow("Zgalvo");
		for (i=1; i<=TimePoints; i++) {
			setSlice(i);
			for (y = 0; y < YWidth; y++) {
				tempXY = 0;
				for (x = xCoord-10; x < (xCoord+10); x++)
					tempXY = tempXY + getPixel(x, y);
				tempXY = tempXY / 20;
				IntensityArray[y] = tempXY;
			}

			tmpPeakFWHM = GetPeakFWHM(IntensityArray);
			PositionArray[i-1]= (YWidth-1) * ZGalvoVoxelXY - tmpPeakFWHM[0]*ZGalvoVoxelXY;
			FWHMArray[i-1] = tmpPeakFWHM[1]*ZGalvoVoxelXY;
		}
		selectWindow("Zgalvo");
		close();

		tempLineStats = GetLineStats(PositionArray);
		TempMin = tempLineStats[0];
		TempMax = tempLineStats[1];
		TempMean =tempLineStats[2];
	
		for (i=0; i<TimePoints; i++) {
			FWHMMeanArray[i] = 0.4;
			MeanArray[i] = TempMean;
			TimeArray[i] = i*ZGalvoTime/60;
		}
		recordingTime = ZGalvoTime*TimePoints/60;

		print("Recording Time [min]:","\t" + d2s(recordingTime,1));
		print("Minimum Z position [um]:\t"+ d2s(TempMin,3));
		print("Maximum Z position [um]:\t"+ d2s(TempMax,3));
		print("dPosition [um]:\t"+ d2s(TempMax-TempMin,3));

		// Create plots of peakposition and FWHM
		run("Profile Plot Options...", "width=600 height=255 minimum=0 maximum=255 interpolate draw");

		Plot.create("ZGalvo", "Time [min]", "Position [um]");
		maxTime = TimeArray[TimePoints-1];

		Array.getStatistics(PositionArray, min, max, mean, stdDev);
		Plot.setLimits(0,maxTime, TempMin-0.5, TempMax+0.5);

		Plot.setColor("orange");
		Plot.setLineWidth(1);
		Plot.add("curve", TimeArray, MeanArray);
	     	Plot.setColor("black");
		Plot.setLineWidth(1);
		Plot.add("curve", TimeArray, PositionArray);

		Text = "min Z position: " + d2s(TempMin,2) + "um";
		Plot.addText(Text, 0.01,0.07);
		Text = "max Z position: " + d2s(TempMax,2) + "um";
		Plot.addText(Text, 0.01,0.12);
		Text = "dPosition: " + d2s(TempMax-TempMin,2) + "um";
		Plot.addText(Text, 0.01,0.17);
		Plot.show;
		run("Select All");
		run("Copy");

		run("Profile Plot Options...", "width=600 height=255 minimum=0 maximum=255 interpolate draw");	
		Plot.create("FWHM", "Time [min]", "FWHM [um]");
		Array.getStatistics(FWHMArray, min, max, mean, stdDev);
		if (max <= 0.8){
			Plot.setLimits(0,maxTime, 0, 0.8);
		}
		else if (max > 0.8){
			Plot.setLimits(0,maxTime, 0, max);
		}
		Plot.setColor("orange");
		Plot.setLineWidth(1);
		Plot.add("curve", TimeArray, FWHMMeanArray);
		Plot.setColor("black");
		Plot.setLineWidth(1);
		Plot.add("curve", TimeArray, FWHMArray);
		Text = "FWHM";
		Plot.addText(Text, 0.01,0.07);
		Plot.show;
		newImage("Zgalvo_result", "RGB White",678,620,1);
		makeRectangle(0,0, 678,310);
		run("Paste");
		selectWindow("FWHM");
		run("Select All");
		run("Copy");
		close();
		selectWindow("Zgalvo_result");
		makeRectangle(0,310,678,310);
		run("Paste");

		saveAs("Tiff", ReadDir + "\\"+SystemName + "_" + MagText + "x_" + NAText + "_" + DateText + "_Zgalvo_result.tif");

		// Website grid string update
		if (UpdateWWWSite == true){
			saveAs("jpeg", WWWDir + "\\"+SystemName +"_" + MagText + "x_" + NAText + "_" + DateText + "_Zgalvo_result.jpg");
			WWWZgalvoString = "<td> <img src=\""+SystemName + "_" + MagText + "x_" + NAText + "_" + DateText +"_Zgalvo_result.jpg\" width=300 > </td>\n";
		}

		while (nImages > 0)
			close();
		run("Clear Results");

		//save all peak position and FWHM data in a tab delimited text file
		TempString = "TIME[s]\tPEAK POSITION[um]\tFWHM[um]\n";
		for (t=0; t<TimePoints; t++) {
			TempString = TempString + toString(t*ZGalvoTime)+"\t";
			TempString = TempString + toString (PositionArray[t]) +"\t";
			TempString = TempString + toString (FWHMArray[t]) +"\n";
		}
		File.saveString(TempString, ReadDir + "\\"+SystemName + "_" + MagText + "x_" + NAText + "_" + DateText +"_Zgalvo_data.txt");

		zgalvo_analysis = 1;
	}

//////////////////////////////////////////////////////////////////////////////////////////////////////////////////////////////
// End Zgalvo stability measurement 
//////////////////////////////////////////////////////////////////////////////////////////////////////////////////////////////


//////////////////////////////////////////////////////////////////////////////////////////////////////////////////////////////
// Start lambda scan measurement 
//////////////////////////////////////////////////////////////////////////////////////////////////////////////////////////////

	// First checking that lambda scan image series 'scanpmt1' is present:

	// Checking in Leica SP5 LIF file format

	AnalyseLambdaScan = 0;

	if (ReadFormat == "lif") {

		seriesFound = findSeries("scanpmt1");
		if ( seriesFound > -1) {
		
			// Obtain recording parameters

			Ext.getSeriesMetadataValue("HardwareSetting|ScannerSettingRecord|dblZoom 0",wtmp);
			LambdaZoom = parseFloat(wtmp);
			Ext.getSeriesMetadataValue("HardwareSetting|ScannerSettingRecord|dblPinholeAiry 0",wtmp);
			LambdaPinhole = parseFloat(wtmp);
			Ext.getSeriesMetadataValue("HardwareSetting|ScannerSettingRecord|dblLambdaBeginLeft_0 0",wtmp);
			LambdaStart = parseFloat(wtmp);
			Ext.getSeriesMetadataValue("HardwareSetting|ScannerSettingRecord|dblLambdaBeginRight_0 0",wtmp);
			LambdaWindow = parseFloat(wtmp);
			LambdaWindow = parseInt(LambdaWindow) - parseInt(LambdaStart);
			LambdaStart = LambdaStart + LambdaWindow/2;
			Ext.getSeriesMetadataValue("HardwareSetting|ScannerSettingRecord|dblLambdaEndLeft_0 0",wtmp);
			LambdaEnd = parseFloat(wtmp)+LambdaWindow/2;
			Ext.getSeriesMetadataValue("HardwareSetting|ScannerSettingRecord|nLambdaSections 0",wtmp);
			LambdaStep = parseInt(wtmp);
			LambdaStepsize = round((parseInt(LambdaEnd)-parseInt(LambdaStart)) / LambdaStep);
			setBatchMode(true);

			p = 0;
			PMTGainOffset = "";
			do {
				p = p + 1;

				seriesFound = findSeries("scanpmt"+toString(p));
				if ( seriesFound > -1) {
					run("Bio-Formats Importer", "open=" + path +" view=[Standard ImageJ] stack_order=Default series_"+toString(seriesFound));
					rename("PMT"+toString(p));

					Ext.getSeriesMetadataValue("HardwareSetting|FilterSettingRecord|PMT "+toString(p) + " (HV) 0",wtmp);
					PMTGainOffset = PMTGainOffset + "PMT" + toString(p) + " Gain [V]:\t" + d2s(wtmp,2) + "\n";
					Ext.getSeriesMetadataValue("HardwareSetting|FilterSettingRecord|PMT "+toString(p) + " (Offs.) 0",wtmp);					
					PMTGainOffset = PMTGainOffset + "PMT" + toString(p) + " Offset:\t" + d2s(wtmp,2)+"\n";
				}
			}
			while (nImages == p);
		}
	}
	// Checking in Leica SP1/SP2 LEI file format
	else if (ReadFormat == "lei") {

		if (indexOf(LeicaText, "Series Name:\tscanpmt1") != -1) {

			LambdaText = substring (LeicaText, indexOf(LeicaText, "Series Name:\tscanpmt1"));

			LambdaZoom = substring (LambdaText, indexOf(LambdaText, "Zoom"), indexOf(LambdaText,"Scan-Direction"));
			LambdaZoom = substring (LambdaZoom, indexOf(LambdaZoom, "Zoom")+4);
			LambdaZoom = parseFloat(LambdaZoom);

			LambdaPinhole = substring (LambdaText, indexOf(LambdaText, "Pinhole [airy]"), indexOf(LambdaText,"Size-Width"));
			LambdaPinhole = substring (LambdaPinhole, indexOf(LambdaPinhole, "]")+2);
			LambdaPinhole = parseFloat(LambdaPinhole);

			LambdaStart = substring (LambdaText, indexOf(LambdaText, "[LambdaBeginLeft 1]"), indexOf(LambdaText,"[LambdaBeginRight 1]"));
			LambdaStart = substring (LambdaStart, indexOf(LambdaStart, "]")+2);
			LambdaStart = parseFloat(LambdaStart);

			LambdaWindow = substring (LambdaText, indexOf(LambdaText, "[LambdaBeginRight 1]"), indexOf(LambdaText,"[LambdaEndLeft 1]"));
			LambdaWindow = substring (LambdaWindow, indexOf(LambdaWindow, "]")+2);
			LambdaWindow = parseFloat(LambdaWindow);
			LambdaWindow = LambdaWindow - LambdaStart;
	
			LambdaEnd = substring (LambdaText, indexOf(LambdaText, "[LambdaEndLeft 1]"), indexOf(LambdaText,"[LambdaEndRight 1]"));
			LambdaEnd = substring (LambdaEnd, indexOf(LambdaEnd, "]")+2);
			LambdaEnd = parseFloat(LambdaEnd);

			LambdaStep = substring (LambdaText, indexOf(LambdaText, "Lambda-Sections"), indexOf(LambdaText,"TIME"));
			LambdaStep = substring (LambdaStep, indexOf(LambdaStep, "s")+2);
			LambdaStep = parseInt(LambdaStep);
			LambdaStepsize = (LambdaEnd-LambdaStart) / LambdaStep;

			setBatchMode(true);
			PMTGainOffset = "";
			p = 1;
			while (indexOf(LeicaText, "Series Name:\tscanpmt"+toString(p)) != -1) {
				run("Image Sequence...", "open=" + ReadDir + "\\" + substring(ReadName, 0,lastIndexOf(ReadName, "."))+"_scanpmt"+toString(p) + "_la000_ch00.tif number=1000 starting=1 increment=1 scale=100 file=scanpmt"+toString(p)+"_la or=[] sort");
				rename("PMT"+toString(p));

				//obtain Gain and Offset setting for PMTs
				PMTText = substring (LeicaText, indexOf(LeicaText, "Series Name:\tscanpmt"+toString(p)),indexOf(LeicaText, "Series Name:\tscanpmt"+toString(p))+600);				
				PMTOffsetText = substring (PMTText, indexOf(PMTText, "PMT "+toString(p)+" (Offs.)")+14,indexOf(PMTText,"PMT "+toString(p)+" (HV)"));				
				PMTOffset = parseFloat(PMTOffsetText);
				PMTGainText = substring (PMTText, indexOf(PMTText,"PMT "+toString(p)+" (HV)")+10, indexOf(PMTText,"PMT "+toString(p)+" (HV)")+22);				
				PMTGain = parseFloat(PMTGainText);

				PMTGainOffset = PMTGainOffset + "PMT" + toString(p) + " Gain [V]:\t" + d2s(PMTGain,2) + "\n";
				PMTGainOffset = PMTGainOffset + "PMT" + toString(p) + " Offset:\t" + d2s(PMTOffset,2)+"\n";

				p=p+1;
			}
		}
	}

	if (nImages > 0){

		// Print parameters in Log window
		print("\nLambda scan measurements ");
		print("------------------------------------------------------ \n");
		print("Zoom Factor :" , "\t" , toString(LambdaZoom));
		print("Pinhole diameter [airy]:", "\t", d2s(LambdaPinhole,3));
		print("Scan start [nm]:","\t", toString(LambdaStart));
		print("Scan end [nm]:","\t", toString(LambdaEnd));
		print("Scan window width [nm]:","\t", toString(LambdaWindow));
		print("Scan step size [nm]:","\t", toString(LambdaStepsize));
		print("\n");

		PMTNumber = nImages;
		XWidth = getWidth();
		YWidth = getHeight();
		LambdaStep = nSlices();

		print (PMTGainOffset);
		print("\n");

		// Create arrays for intensity and wavelength (lambda)
		IntensityArray = newArray(LambdaStep);
		LambdaArray = newArray(LambdaStep);

		TempIntensityArray = newArray(20);
		TempLambdaArray = newArray(20);

		for (j=0; j<LambdaStep; j++){
			LambdaArray[j]= round(LambdaStart)+j*LambdaStepsize;
		}

		// Loop by the number of PMTs 
		for (i=1; i<=PMTNumber; i++) {
			
			selectWindow("PMT"+ toString(i));
			run("Set Measurements...", "  mean redirect=None decimal=1");

			// Measure average image intensity for each wavelength
			for (j=1; j<=LambdaStep ; j++) {
				setSlice(j);
				makeRectangle(0,0,XWidth,YWidth);
				run("Measure");
				IntensityArray[j-1] = getResult("Mean");
			}

			// Generate lambda plots
			run("Profile Plot Options...", "width=600 height=255 minimum=0 maximum=255 fixed interpolate draw");	
			Plot.create("Lambdascan"+toString(i), "Wavelength [nm]", "Intensity");
			Plot.setLimits(LambdaStart,LambdaEnd , 0, 255);

			// Select different plot colour for each PMT
			if (i == 1){
		      	Plot.setColor("black");
			}
			else if (i == 2){
				Plot.setColor("lightGray");
			}
			else if (i == 3){
				Plot.setColor("orange");
			}
			else if (i == 4){
				Plot.setColor("red");
			}
			else if (i == 5){
				Plot.setColor("blue");
			}

			Plot.setLineWidth(3);
			Plot.add("curve", LambdaArray, IntensityArray);
			Text = "PMT"+toString(i);
			Plot.addText(Text, 0.01,0.07+i*0.05);

			// Find peak intensity wavelength and determine FWHM for 1st laser line: LambdaScanLaser[0]
			for (k=0; k<20;k++){
				TempIntensityArray[k] = IntensityArray[k];
				TempLambdaArray[k] = LambdaArray[k];
			}
			LambdaPeakFWHM(TempIntensityArray,TempLambdaArray,parseInt(LambdaScanLaser[0]),i);

			Plot.setLineWidth(2);
			Plot.setColor("gray");
			Plot.drawLine(parseInt(LambdaScanLaser[0]), 0,parseInt(LambdaScanLaser[0]), 255);
			Plot.drawLine(parseInt(LambdaScanLaser[1]), 0,parseInt(LambdaScanLaser[1]), 255);
			Plot.drawLine(parseInt(LambdaScanLaser[2]), 0,parseInt(LambdaScanLaser[2]), 255);
			Plot.show;

			// Find peak intensity wavelength and determine FWHM for 2nd laser line: LambdaScanLaser[1]
			for (k=0; k<20;k++){
				if (ReadFormat != "lei"){
					TempIntensityArray[k] = IntensityArray[k+20];
					TempLambdaArray[k] = LambdaArray[k+20];
				}
				else {
					TempIntensityArray[k] = IntensityArray[k+33];
					TempLambdaArray[k] = LambdaArray[k+33];
				}
			}
			LambdaPeakFWHM(TempIntensityArray,TempLambdaArray,parseInt(LambdaScanLaser[1]),i);

			// Find peak intensity wavelength and determine FWHM for 3rd laser line: LambdaScanLaser[2]
			for (k=0; k<20;k++){
				if (ReadFormat != "lei"){
					TempIntensityArray[k] = IntensityArray[k+45];
					TempLambdaArray[k] = LambdaArray[k+45];
				}
				else {
					TempIntensityArray[k] = IntensityArray[k+75];
					TempLambdaArray[k] = LambdaArray[k+75];
				}
			}
			LambdaPeakFWHM(TempIntensityArray,TempLambdaArray,parseInt(LambdaScanLaser[2]),i);
		}

		// Merge plots and save result images as TIFF and JPEG files
		for (j=1; j<PMTNumber; j++)
			imageCalculator("AND", "Lambdascan1","Lambdascan"+toString(j+1));
		selectWindow("Lambdascan1");
		saveAs("Tiff", ReadDir + "\\"+SystemName + "_" + MagText + "x_" + NAText + "_" + DateText +"_Lambdascan_result.tif");

		// Website lambda string update
		if (UpdateWWWSite == true){
			saveAs("jpeg", WWWDir + "\\"+SystemName +"_" + MagText + "x_" + NAText + "_" + DateText + "_Lambdascan_result.jpg");
			WWWLambdaString = "<td> <img src=\""+SystemName + "_" + MagText + "x_" + NAText + "_" + DateText +"_Lambdascan_result.jpg\" width=300 > </td>\n";
		}

		while (nImages > 0)
			close();
		run("Clear Results");
		setBatchMode(false);
		lambda_analysis = 1;	
	}

//////////////////////////////////////////////////////////////////////////////////////////////////////////////////////////////
// End lambda scan measurement 
//////////////////////////////////////////////////////////////////////////////////////////////////////////////////////////////


//////////////////////////////////////////////////////////////////////////////////////////////////////////////////////////////
// Start laser stability measurement 
//////////////////////////////////////////////////////////////////////////////////////////////////////////////////////////////

// First checking that 'laser' image series is present: 

	// Checking in Leica SP5 LIF file format

	if (ReadFormat == "lif") {

		seriesFound = findSeries("laser");
		if ( seriesFound > -1) {

			setBatchMode(true);
			run("Bio-Formats Importer", "open=" + path +" view=[Standard ImageJ] stack_order=Default split_channels series_"+toString(seriesFound));
			LaserChannelNo = nImages;

			for (i=0; i<=(LaserChannelNo-1); i++) {
				if (seriesCount == 1) {
					selectWindow(ReadName + " - C=" + toString(i));
					rename("Channel"+toString(i));
				}
				else {
					selectWindow(ReadName + " - laser - C=" + toString(i));
					rename("Channel"+toString(i));
				}
			}

			// Obtain recording parameters

			Ext.getSeriesMetadataValue("HardwareSetting|ScannerSettingRecord|dblVoxelX 0",wtmp);
			LaserVoxelXY = parseFloat(wtmp)*1000000;
			Ext.getSeriesMetadataValue("HardwareSetting|ScannerSettingRecord|dblZoom 0",wtmp);
			LaserZoom = parseFloat(wtmp);
			Ext.getSeriesMetadataValue("HardwareSetting|ScannerSettingRecord|nDelayTime_s 0",wtmp);
			LaserTime = parseFloat(wtmp);
			Ext.getSeriesMetadataValue("HardwareSetting|FilterSettingRecord|Scan Speed 0",wtmp);
			LaserScanSpeed = wtmp;

		}
	}

	// Checking in Leica SP1/SP2 LEI file format
	else if (ReadFormat == "lei") {

		if (indexOf(LeicaText, "Series Name:\tlaser") != -1) {

			LaserText = substring (LeicaText, indexOf(LeicaText, "Series Name:\tlaser"));

			LaserVoxelWidth = substring (LaserText, indexOf(LaserText, "Voxel-Width"), indexOf(LaserText,"Voxel-Height"));
			LaserVoxelWidth = substring (LaserVoxelWidth, indexOf(LaserVoxelWidth, "]")+2);
			LaserVoxelXY = parseFloat(LaserVoxelWidth);

			LaserZoom = substring (LaserText, indexOf(LaserText, "Zoom"), indexOf(LaserText,"Scan-Direction"));
			LaserZoom = substring (LaserZoom, indexOf(LaserZoom, "Zoom")+4);
			LaserZoom = parseFloat(LaserZoom);

			LaserTime = substring (LaserText, indexOf(LaserText, "Delay[s]"), indexOf(LaserText,"Format-Width"));
			LaserTime = substring (LaserTime, indexOf(LaserTime, "]")+5);
			LaserTime = parseInt(LaserTime);

			LaserChannels = substring (LeicaText, indexOf(LeicaText, "Series Name:\tlaser")-300, indexOf(LeicaText,"Series Name:\tlaser"));
			LaserChannels = substring (LaserChannels, indexOf(LaserChannels, "Dimension_2"), indexOf(LaserChannels,"Physical Length"));
			LaserChannels = substring (LaserChannels, indexOf(LaserChannels, "Logical Size:")+13, lengthOf(LaserChannels)-1);
			LaserChannelNo = parseInt(LaserChannels);

			LaserScanSpeed = substring (LaserText, indexOf(LaserText, "Scan Speed")+11, indexOf(LaserText,"Phase"));
			LaserScanSpeed = parseInt(LaserScanSpeed);
			
			setBatchMode(true);	

			for (i=0; i<=(LaserChannelNo-1); i++) {
				ReadFileName=substring(ReadName, 0,lastIndexOf(ReadName, "."))+"_laser";
				ReadChannel = "ch0" + toString(i);	
				OpenSeries();
				rename("Channel"+toString(i));
			}

		}
	}

	// Checking for laser images in Zeiss 510 LSM file format
	else if (ReadFormat == "lsm") {

		if (File.exists(ReadDir + "\\"+"laser.lsm") == 1) {
			setBatchMode(true);

			Ext.setId(ReadDir + "\\"+"laser.lsm");
			Ext.setSeries(0);
			run("Bio-Formats Importer", "open="+ReadDir + "\\"+"laser.lsm" + " color_mode=Default split_channels view=[Standard ImageJ] stack_order=Default");

			LaserChannelNo = nImages;

			for (i=0; i<=(LaserChannelNo-1); i++) {
				selectWindow("laser.lsm - C=" + toString(i));
				rename("Channel"+toString(i));
			}

			getPixelSize(unit, LaserVoxelXY, pixelHeight);

			Ext.getPixelsTimeIncrement(LaserTime);
			LaserTime = parseInt(LaserTime);

			Ext.getSeriesMetadataValue("Recording #1 Zoom X",wtmp);
			LaserZoom = parseFloat(wtmp);

			Ext.getSeriesMetadataValue("Track #1 Pixel Time",wtmp);
			PixelTime = parseFloat(wtmp);
			XWidth = getWidth();
			// Laser scan speed in Hz interpolated from Pixel dwell time obtained from metadata
			LaserScanSpeed = 1/(PixelTime*XWidth/1000000);
		}
	}

	// Checking in Zeiss LSM780 file format
	else if (ReadFormat == "czi") {
		if (File.exists(ReadDir + "\\"+"laser.czi") == 1) {
			setBatchMode(true);
			Ext.setId(ReadDir + "\\"+"laser.czi")
			Ext.setSeries(0);
			Ext.openImagePlus(ReadDir + "\\"+"laser.czi")
			run("Split Channels");
			LaserChannelNo = nImages;

			for (i=1; i<=LaserChannelNo; i++) {
				selectWindow("C" + toString(i)+"-laser.czi");
				rename("Channel"+toString(i-1));
			}

			getPixelSize(unit, LaserVoxelXY, pixelHeight);
			LaserTime = getNumber("Laser stability: Enter time interval between images [s]", 20.0);

			Ext.getMetadataValue("Experiment|AcquisitionBlock|AcquisitionModeSetup|PixelPeriod|0",wtmp);
			PixelTime = parseFloat(wtmp);

			XWidth = getWidth();
			// Laser scan speed in Hz interpolated from Pixel dwell time obtained from metadata
			LaserScanSpeed = parseInt(1/(PixelTime*XWidth));

			Ext.getMetadataValue("Experiment|AcquisitionBlock|AcquisitionModeSetup|ZoomX|0",wtmp);
			LaserZoom = parseFloat(wtmp);
		}
	}

	// Checking in Nikon ND2 file format
	else if (ReadFormat == "nd2"){
	
		if (File.exists(ReadDir + "\\"+"laser.nd2") == 1) {
			setBatchMode(true);
			Ext.setId(ReadDir + "\\"+"laser.nd2");
			Ext.setSeries(0);
			Ext.openImagePlus(ReadDir + "\\"+"laser.nd2")

			run("Split Channels");
			LaserChannelNo = nImages;

			selectWindow("C1-laser.nd2");
			close();
			selectWindow("C2-laser.nd2");
			rename("Channel0");
			getPixelSize(unit, LaserVoxelXY, pixelHeight);

			Ext.getMetadataValue("dPeriod",wtmp);
			LaserTime = parseFloat(wtmp);
			LaserTime = LaserTime/1000.0;

			Ext.getMetadataValue("ImagingZoom",wtmp);
			LaserZoom = parseFloat(wtmp);

			XWidth = getWidth();
			PixelTime = getNumber("Laser stability: Enter laser pixel dwell time [us]", 1.2);
			// Laser scan speed in Hz interpolated from Pixel dwell time obtained from metadata
			LaserScanSpeed = parseInt(1/(PixelTime*XWidth));

		}
	}

	// not applicable to Deltavision system
	else if (ReadFormat == "dv") {
	}


	// Checking for laser composite TIF stack and manually enter the required parameters
	else if (ReadFormat == "tif"){
	
		if (File.exists(ReadDir + "\\"+"laser.tif") == 1) {

			LaserVoxelXY = getNumber("Laser stability: Enter XY pixelsize [um]", 0.2);
			LaserZoom = getNumber("Laser stability: Enter Zoom Factor", 16.0);
			LaserScanSpeed = getNumber("Laser stability: Enter laser scan speed [Hz]", 400.0);
			LaserTime = getNumber("Laser stability: Enter time interval between images [s]", 20.0);
			setBatchMode(true);

			open(ReadDir + "\\"+"laser.tif");
			rename("Channel");
			getDimensions(width, height, channels, slices, frames);
			if (channels > 1) {
				run("Split Channels");
				LaserChannelNo = nImages;
				for (i=0; i<=(LaserChannelNo-1); i++) {
					selectWindow("C"+toString(i+1)+"-Channel");
					rename("Channel"+toString(i));
				}
			}
			else
				rename("Channel0");
		}
	}


	// if laser images present continue with processing
	if (nImages > 0) {
		
		LaserChannelNo = nImages;

		XWidth = getWidth();
		YWidth = getHeight();
		XLineArray = newArray(XWidth);
		for (i=0; i<XLineArray.length; i++)
		      XLineArray[i] = i;
		TimePoints = nSlices;
		LaserDuration = TimePoints*LaserTime;
		
		// only first 100 images are used for line profile analysis
		if (TimePoints > 100) 
			AnalysisPoints = 100;
		else
			AnalysisPoints = TimePoints;

		// Create arrays for average intensity , stdDev and time
		MeanIntensityArray = newArray(TimePoints);
		StdDevIntensityArray = newArray(TimePoints);
		MeanResultArray = newArray(TimePoints*LaserChannelNo);
		StdDevResultArray = newArray(TimePoints*LaserChannelNo);

		TimeArray = newArray(TimePoints);
		for (j=0; j<TimePoints; j++)
			TimeArray[j]= j*LaserTime/60;

		// Create arrays for multiple scale stability analysis: for line profile analysis only first 100 images are used
		microSecondDataArray = newArray(XWidth*AnalysisPoints*LaserChannelNo);
		microSecondProcessedArray = newArray(XWidth*AnalysisPoints*LaserChannelNo-AnalysisPoints*LaserChannelNo);
		milliSecondDataArray = newArray(XWidth*AnalysisPoints*LaserChannelNo);
		milliSecondProcessedArray = newArray(XWidth*AnalysisPoints*LaserChannelNo-AnalysisPoints*LaserChannelNo);
		secondProcessedArray = newArray(TimePoints*LaserChannelNo-LaserChannelNo);
		minuteProcessedArray = newArray(TimePoints*LaserChannelNo-LaserChannelNo*60/LaserTime);

		// only create if more than 10min timecourse
		if (LaserDuration > 600)
			tenMinuteProcessedArray = newArray(TimePoints*LaserChannelNo-LaserChannelNo*600/LaserTime);

		// only create if more than 1h timecourse
		if (LaserDuration > 3600)
			hourProcessedArray = newArray(TimePoints*LaserChannelNo-LaserChannelNo*3600/LaserTime);

		// Array with channels: colour	
		LaserArray = newArray(LaserChannelNo);
		dIntArray = newArray(LaserChannelNo);

		// Print parameters in Log window
		print("\nLaser stability measurements ");
		print("------------------------------------------------------ \n");
		print("XY dimension [um]:" ,"\t" ,d2s(LaserVoxelXY,3));
		print("Zoom Factor :" , "\t" , d2s(LaserZoom,3));
		
		if (ReadFormat == "czi")
			print("Pixel dwell time [us]:", "\t", d2s(PixelTime*1000000,3));
		else if (ReadFormat == "lsm")
			print("Pixel dwell time [us]:", "\t", d2s(PixelTime,3));
		else if (ReadFormat == "nd2")
			print("Pixel dwell time [us]:", "\t", d2s(PixelTime,3));
		else
			print("Laser Scan Speed [Hz]:", "\t", toString(LaserScanSpeed));

		print("Time interval [s]:","\t", toString(LaserTime));
		print("Total duration [min]:","\t",d2s(LaserTime*TimePoints/60,0));
		print("\n");

		// Loop by number of channels/lasers

		for (i=0; i<LaserChannelNo; i++) {
	
			selectWindow("Channel" + toString(i));

			// select laserline for each channel
			LaserArray[i] = laserlines[i];
			
			// Measure average image intensity for each time point
			run("Set Measurements...", "  mean standard redirect=None decimal=1");

			for (j=1; j<=TimePoints; j++) {
				setSlice(j);
				makeRectangle(0,0,XWidth,YWidth);
				run("Measure");
				MeanIntensityArray[j-1] = getResult("Mean");
				StdDevIntensityArray[j-1] = getResult("StdDev");
				MeanResultArray[j-1+i*TimePoints] = getResult("Mean");
				StdDevResultArray[j-1+i*TimePoints] = getResult("StdDev");

				if (j <= AnalysisPoints ) {
					makeLine(0, YWidth/2, XWidth, YWidth/2);
					run("Clear Results");
					profile = getProfile();
					for (k=0; k < XWidth; k++)
						microSecondDataArray[k+(j-1)*XWidth+i*AnalysisPoints*XWidth] = profile[k];

					makeLine(XWidth/2, 0, XWidth/2, YWidth);
					run("Clear Results");
					profile = getProfile();
					for (k=0; k < XWidth; k++) 
						milliSecondDataArray[k+(j-1)*XWidth+i*AnalysisPoints*XWidth] = profile[k];
				}
			}

			// Calculate image statistics
			Array.getStatistics(MeanIntensityArray, min, max, mean, stdDev);

			// Print results in Log window
			print("Minimum Intensity " + LaserArray[i] + "nm:" , "\t" , d2s(min,3));		
			print("Maximum Intensity " + LaserArray[i] + "nm:" , "\t" , d2s(max,3));		
			print("Mean Intensity " + LaserArray[i] + "nm:" , "\t" , d2s(mean,3));		
			print("Standard Deviation " + LaserArray[i] + "nm:" , "\t" , d2s(stdDev,3));		

			dInt = 100*(1-(min/max));
			dIntArray[i] = dInt;
			print("dIntensity [%] "+ LaserArray[i] + "nm:" + "\t", d2s(dInt,3));
			print("\n");

		}		

		l = 0;
		for (i=0; i<LaserChannelNo; i++) {		
			for (j=0; j<AnalysisPoints; j++) {
				for (k=0; k<XWidth-1; k++) {
					microSecondProcessedArray[l] = abs(microSecondDataArray[k+j*XWidth+i*AnalysisPoints*XWidth]-microSecondDataArray[k+1+j*XWidth+i*AnalysisPoints*XWidth])/microSecondDataArray[k+j*XWidth+i*AnalysisPoints*XWidth]*100;
					milliSecondProcessedArray[l] = abs(milliSecondDataArray[k+j*XWidth+i*AnalysisPoints*XWidth]-milliSecondDataArray[k+1+j*XWidth+i*AnalysisPoints*XWidth])/milliSecondDataArray[k+j*XWidth+i*AnalysisPoints*XWidth]*100;
					l=l+1;
				}
			}
		}

		l = 0;
		for (i=0; i<LaserChannelNo; i++) {		
			for (j=0; j<TimePoints-1; j++) {
				secondProcessedArray[l] = abs(MeanResultArray[j+i*TimePoints]-MeanResultArray[1+j+i*TimePoints])/MeanResultArray[j+i*TimePoints]*100;
				l=l+1;
			}
		}
		
		stepsize = 60/LaserTime;
		l = 0;
		for (i=0; i<LaserChannelNo; i++) {		
			for (j=0; j<TimePoints-stepsize; j++) {
				minuteProcessedArray[l] = abs(MeanResultArray[j+i*TimePoints]-MeanResultArray[stepsize+j+i*TimePoints])/MeanResultArray[j+i*TimePoints]*100;
				l=l+1;
			}
		}

		if (LaserDuration > 600){
			stepsize = 600/LaserTime;
			l = 0;
			for (i=0; i<LaserChannelNo; i++) {		
				for (j=0; j<TimePoints-stepsize; j++) {
					tenMinuteProcessedArray[l] = abs(MeanResultArray[j+i*TimePoints]-MeanResultArray[stepsize+j+i*TimePoints])/MeanResultArray[j+i*TimePoints]*100;
					l=l+1;
				}
			}
			tenMinuteProcessedArrayTemp = newArray(lengthOf(tenMinuteProcessedArray)/LaserChannelNo);
		}

		if (LaserDuration > 3600){
			stepsize = 3600/LaserTime;
			l = 0;
			for (i=0; i<LaserChannelNo; i++) {		
				for (j=0; j<TimePoints-stepsize; j++) {
					hourProcessedArray[l] = abs(MeanResultArray[j+i*TimePoints]-MeanResultArray[stepsize+j+i*TimePoints])/MeanResultArray[j+i*TimePoints]*100;
					l=l+1;
				}
			}
			hourProcessedArrayTemp = newArray(lengthOf(hourProcessedArray)/LaserChannelNo);
		}


		microSecondProcessedArrayTemp = newArray(lengthOf(microSecondProcessedArray)/LaserChannelNo);
		milliSecondProcessedArrayTemp = newArray(lengthOf(milliSecondProcessedArray)/LaserChannelNo);
		secondProcessedArrayTemp = newArray(lengthOf(secondProcessedArray)/LaserChannelNo);
		minuteProcessedArrayTemp = newArray(lengthOf(minuteProcessedArray)/LaserChannelNo);
		
		for (i=0; i<LaserChannelNo; i++) {

			newImage("Noise_Channel"+toString(i), "RGB White", 556,465,1);

			l = 0;	
			for (j=0; j<lengthOf(microSecondProcessedArray)/LaserChannelNo; j++){
				microSecondProcessedArrayTemp[l] = microSecondProcessedArray[j+i*lengthOf(microSecondProcessedArray)/LaserChannelNo];
				l=l+1;
			}
			GetLaserHistogrammPlot(microSecondProcessedArrayTemp,20,"microSeconds");
			selectWindow("microSeconds");
			run("Select All");
			run("Copy");
			close();
			selectWindow("Noise_Channel"+toString(i));
			run("Specify...", "width=278 height=155 x=0 y=0");
			run("Paste");
			run("Select None");

			l = 0;	
			for (j=0; j<lengthOf(milliSecondProcessedArray)/LaserChannelNo; j++){
				milliSecondProcessedArrayTemp[l] = milliSecondProcessedArray[j+i*lengthOf(milliSecondProcessedArray)/LaserChannelNo];
				l=l+1;
			}
			GetLaserHistogrammPlot(milliSecondProcessedArrayTemp,20,"milliSeconds");
			selectWindow("milliSeconds");
			run("Select All");
			run("Copy");
			close();
			selectWindow("Noise_Channel"+toString(i));
			run("Specify...", "width=278 height=155 x=0 y=155");
			run("Paste");
			run("Select None");

			l = 0;	
			for (j=0; j<lengthOf(secondProcessedArray)/LaserChannelNo; j++){
				secondProcessedArrayTemp[l] = secondProcessedArray[j+i*lengthOf(secondProcessedArray)/LaserChannelNo];
				l=l+1;
			}
			GetLaserHistogrammPlot(secondProcessedArrayTemp,20,"Seconds");
			selectWindow("Seconds");
			run("Select All");
			run("Copy");
			close();
			selectWindow("Noise_Channel"+toString(i));
			run("Specify...", "width=278 height=155 x=0 y=310");
			run("Paste");
			run("Select None");

			l = 0;	
			for (j=0; j<lengthOf(minuteProcessedArray)/LaserChannelNo; j++){
				minuteProcessedArrayTemp[l] = minuteProcessedArray[j+i*lengthOf(minuteProcessedArray)/LaserChannelNo];
				l=l+1;
			}
			GetLaserHistogrammPlot(minuteProcessedArrayTemp,20,"Minute");
			selectWindow("Minute");
			run("Select All");
			run("Copy");
			close();
			selectWindow("Noise_Channel"+toString(i));
			run("Specify...", "width=278 height=155 x=278 y=0");
			run("Paste");
			run("Select None");

			if (LaserDuration > 600){
				l = 0;	
				for (j=0; j<lengthOf(tenMinuteProcessedArray)/LaserChannelNo; j++){
					tenMinuteProcessedArrayTemp[l] = tenMinuteProcessedArray[j+i*lengthOf(tenMinuteProcessedArray)/LaserChannelNo];
					l=l+1;
				}
				GetLaserHistogrammPlot(tenMinuteProcessedArrayTemp,20,"tenMinutes");
				selectWindow("tenMinutes");
				run("Select All");
				run("Copy");
				close();
				selectWindow("Noise_Channel"+toString(i));
				run("Specify...", "width=278 height=155 x=278 y=155");
				run("Paste");
				run("Select None");
			}

			if (LaserDuration > 3600){
				l = 0;	
				for (j=0; j<lengthOf(hourProcessedArray)/LaserChannelNo; j++){
					hourProcessedArrayTemp[l] = hourProcessedArray[j+i*lengthOf(hourProcessedArray)/LaserChannelNo];
					l=l+1;
				}
				GetLaserHistogrammPlot(hourProcessedArrayTemp,20,"1hour");
				selectWindow("1hour");
				run("Select All");
				run("Copy");
				close();
				selectWindow("Noise_Channel"+toString(i));
				run("Specify...", "width=278 height=155 x=278 y=310");
				run("Paste");
				run("Select None");
			}
			setColor(0,0,0);
			setFont("SansSerif", 12,"bold");
			drawString(toString(LaserArray[i])+"nm", 5, 15);

			if (ReadFormat == "lif" || ReadFormat == "lei" || ReadFormat == "tif")
				drawString(d2s(1/LaserScanSpeed/XWidth*1000000,1)+ " uSeconds", 170, 30);
			else if (ReadFormat == "czi")
				drawString(d2s(PixelTime*1000000,1)+ " uSeconds", 170, 30);
			else if (ReadFormat == "lsm"|| ReadFormat == "nd2")
				drawString(d2s(PixelTime,1)+ " uSeconds", 170, 30);

			if (ReadFormat == "lif" || ReadFormat == "lei" || ReadFormat == "tif")
				drawString(d2s(1/LaserScanSpeed*1000,1)+ " mSeconds", 170, 185);
			else if (ReadFormat == "czi")
				drawString(d2s(PixelTime*1000000*XWidth/1000,1)+ " mSeconds", 170, 185);
			else if (ReadFormat == "lsm"|| ReadFormat == "nd2")
				drawString(d2s(PixelTime*XWidth/1000,1)+ " mSeconds", 170, 185);

			drawString(toString(LaserTime)+ " Seconds", 170, 340);
			drawString("1 Minute ", 447, 30);

			if (LaserDuration > 600)			
				drawString("10 Minutes", 447, 185);
			if (LaserDuration > 3600)			
				drawString("1 hour", 447, 340);

			selectWindow("Noise_Channel"+toString(i));
			saveAs("Tiff", ReadDir + "\\"+SystemName + "_" + MagText + "x_" + NAText + "_" + DateText +"_Laserstability_" +toString(LaserArray[i])+"nm.tif");

			// Website lambda string update
			if (UpdateWWWSite == true)
				saveAs("jpeg", WWWDir + "\\"+SystemName +"_" + MagText + "x_" + NAText + "_" + DateText + "_Laserstability_" +toString(LaserArray[i])+"nm.jpg");

			close();
		}

		print("Laser noise in single horizontal line scan:");
		print("------------------------------------------------------ \n");

		// Obtain Min and Max intensity values for line plots
		LineMin = 255;
		LineMax = 0;
		
		for (i=0; i<LaserChannelNo; i++) {

			//Obtain 1 horizontal intensity profile for each channel as measure of short term laser/system noise			
			selectWindow("Channel" + toString(i));
			setSlice(1);
			makeLine(0, YWidth/2, XWidth, YWidth/2);

			run("Clear Results");
			profile = getProfile();
			Array.getStatistics(profile, min, max, mean, stdDev);
			if (min < LineMin)
				LineMin = min;
			if (max >= LineMax)
				LineMax = max;
		}

		for (i=0; i<LaserChannelNo; i++) {

			//Obtain 1 horizontal intensity profile for each channel as measure of short term laser/system noise			
			selectWindow("Channel" + toString(i));
			setSlice(1);
			makeLine(0, YWidth/2, XWidth, YWidth/2);

			run("Clear Results");
			profile = getProfile();
			Array.getStatistics(profile, min, max, mean, stdDev);
			print("Mean Intensity " + LaserArray[i] + "nm:" , "\t" , d2s(mean,3));				
			print("StdDev Intensity " + LaserArray[i] + "nm:" , "\t" , d2s(stdDev,3));
			print("CV [%] "+ LaserArray[i] + "nm:" , "\t" , d2s(stdDev/mean*100,2));
			print("\n");

			for (j=1; j<=TimePoints; j++) {
				MeanIntensityArray[j-1] = MeanResultArray[j-1+i*TimePoints];
				StdDevIntensityArray[j-1] = StdDevResultArray[j-1+i*TimePoints];
			}

			// Generate line intensity plots with different colours for each laser
			run("Profile Plot Options...", "width=600 height=255 minimum=0 maximum=255 fixed interpolate draw");	
			Plot.create("LaserpowerLine"+toString(i), "PixelPosition", "Intensity");
			Array.getStatistics(MeanResultArray, min, max, mean, stdDev);

			Plot.setLimits(0, XWidth-1, LineMin, LineMax);
			Colour = SelectPlotColour(LaserArray[i]);
	      	Plot.setColor(Colour);
			Plot.setLineWidth(1);
			Plot.add("curve", XLineArray, profile);
			Text = toString(LaserArray[i]) +"nm";

			Plot.addText(Text, 0.01,0.07+i*0.05);
			Plot.show;

			// Generate intensity plots with different colours for each laser
			run("Profile Plot Options...", "width=600 height=255 minimum=0 maximum=255 fixed interpolate draw");	
			Plot.create("LaserpowerMean"+toString(i), "Time [min]", "Intensity");

			Array.getStatistics(MeanResultArray, min, max, mean, stdDev);
			if (max > 255)
				Plot.setLimits(0, TimePoints*LaserTime/60, 0, max);
			else
				Plot.setLimits(0, TimePoints*LaserTime/60, 0, 255);

			Colour = SelectPlotColour(LaserArray[i]);
	      	Plot.setColor(Colour);
			Plot.setLineWidth(1);
			Plot.add("curve", TimeArray, MeanIntensityArray);

			Text = toString(LaserArray[i]) +"nm"+" dInt="+d2s(dIntArray[i],1)+"%";
			Plot.addText(Text, 0.01,0.07+i*0.05);
			Plot.show;

			// Generate intensity plots with different colours for each laser - rescaled between total min and max intensities
			run("Profile Plot Options...", "width=600 height=255 minimum=0 maximum=255 fixed interpolate draw");	
			Plot.create("LaserpowerMeanRescaled"+toString(i), "Time [min]", "Intensity");
			Array.getStatistics(MeanResultArray, min, max, mean, stdDev);
			Plot.setLimits(0, TimePoints*LaserTime/60, min, max);
			Colour = SelectPlotColour(LaserArray[i]);
	      	Plot.setColor(Colour);
			Plot.setLineWidth(1);
			Plot.add("curve", TimeArray, MeanIntensityArray);

			Text = toString(LaserArray[i]) +"nm"+" dInt="+d2s(dIntArray[i],1)+"%";
			Plot.addText(Text, 0.01,0.07+i*0.05);
			Plot.show;

			// Generate intensity plots with different colours for each laser - rescaled between total min and max intensities
			run("Profile Plot Options...", "width=600 height=255 minimum=0 maximum=255 fixed interpolate draw");	
			Plot.create("LaserpowerStdDev"+toString(i), "Time [min]", "StdDev");

			Array.getStatistics(StdDevResultArray, min, max, mean, stdDev);
			if (min < 1 && max < 1) 
				Plot.setLimits(0, TimePoints*LaserTime/60, min, max);
			else 
				Plot.setLimits(0, TimePoints*LaserTime/60, min-1, max+1);

			Colour = SelectPlotColour(LaserArray[i]);
	      	Plot.setColor(Colour);
			Plot.setLineWidth(1);
			Plot.add("curve", TimeArray, StdDevIntensityArray);

			Text = toString(LaserArray[i]) +"nm";
			Plot.addText(Text, 0.01,0.07+i*0.05);
			Plot.show;
		}

		// Merge plots and save result images as TIFF and JPEG files
		for (j=1; j<LaserChannelNo; j++){
			imageCalculator("AND", "LaserpowerMean0","LaserpowerMean"+toString(j));
			imageCalculator("AND", "LaserpowerMeanRescaled0","LaserpowerMeanRescaled"+toString(j));
			imageCalculator("AND", "LaserpowerStdDev0","LaserpowerStdDev"+toString(j));
			imageCalculator("AND", "LaserpowerLine0","LaserpowerLine"+toString(j));
		}

		selectWindow("LaserpowerMean0");
		saveAs("Tiff", ReadDir + "\\"+SystemName + "_" + MagText + "x_" + NAText + "_" + DateText +"_Laserpower_Mean_Intensity.tif");

		selectWindow("LaserpowerMeanRescaled0");
		saveAs("Tiff", ReadDir + "\\"+SystemName + "_" + MagText + "x_" + NAText + "_" + DateText +"_Laserpower_Mean_Intensity_rescaled.tif");

		// Website laser string update
		if (UpdateWWWSite == true) {
			saveAs("jpeg", WWWDir + "\\"+SystemName +"_" + MagText + "x_" + NAText + "_" + DateText + "_Laserpower_Mean_Intensity_rescaled.jpg");

			laser405passed = false;
			laser488passed = false;
			laser543passed = false;
			laser561passed = false;
			laser594passed = false;
			laser633passed = false;


			WWWLaserString = "<td> <img src=\""+SystemName + "_" + MagText + "x_" + NAText + "_" + DateText +"_Laserpower_Mean_Intensity_rescaled.jpg\" width=300 > </td>\n";

			for (j=0; j<lengthOf(laserlines); j++) {
				if (laserlines[j] == "405")
					laser405passed = true; 
				if (laserlines[j] == "488")
					laser488passed = true; 
				if (laserlines[j] == "543")
					laser543passed = true; 
				if (laserlines[j] == "561")
					laser561passed = true;
				if (laserlines[j] == "594")
					laser594passed = true;
				if (laserlines[j] == "633")
					laser633passed = true;
			}

			if (laser405passed == true)
				WWWLaserString = WWWLaserString + "<td> <img src=\""+SystemName + "_" + MagText + "x_" + NAText + "_" + DateText +"_Laserstability_405nm.jpg\" width=300 > </td>\n";
			else 
				WWWLaserString = WWWLaserString + "<td></td>\n";
			if (laser488passed == true)
				WWWLaserString = WWWLaserString + "<td> <img src=\""+SystemName + "_" + MagText + "x_" + NAText + "_" + DateText +"_Laserstability_488nm.jpg\" width=300 > </td>\n";
			else 
				WWWLaserString = WWWLaserString + "<td></td>\n";
			if (laser543passed == true)
				WWWLaserString = WWWLaserString + "<td> <img src=\""+SystemName + "_" + MagText + "x_" + NAText + "_" + DateText +"_Laserstability_543nm.jpg\" width=300 > </td>\n";
			if (laser561passed == true)
				WWWLaserString = WWWLaserString + "<td> <img src=\""+SystemName + "_" + MagText + "x_" + NAText + "_" + DateText +"_Laserstability_561nm.jpg\" width=300 > </td>\n";
			if (laser543passed == false && laser561passed == false )
				WWWLaserString = WWWLaserString + "<td></td>\n";
			if (laser594passed == true)
				WWWLaserString = WWWLaserString + "<td> <img src=\""+SystemName + "_" + MagText + "x_" + NAText + "_" + DateText +"_Laserstability_594nm.jpg\" width=300 > </td>\n";
			else 
				WWWLaserString = WWWLaserString + "<td></td>\n";
			if (laser633passed == true)
				WWWLaserString = WWWLaserString + "<td> <img src=\""+SystemName + "_" + MagText + "x_" + NAText + "_" + DateText +"_Laserstability_633nm.jpg\" width=300 > </td>\n";
			else 
				WWWLaserString = WWWLaserString + "<td></td>\n";
		}

		selectWindow("LaserpowerStdDev0");
		saveAs("Tiff", ReadDir + "\\"+SystemName + "_" + MagText + "x_" + NAText + "_" + DateText +"_Laserpower_StdDev_Intensity_rescaled.tif");
		selectWindow("LaserpowerLine0");
		saveAs("Tiff", ReadDir + "\\"+SystemName + "_" + MagText + "x_" + NAText + "_" + DateText +"_Laserpower_LineScan_Intensity_rescaled.tif");

		while (nImages > 0)
			close();
		run("Clear Results");

		//save all intensity and stdDev data in a tab delimited text file

		String.resetBuffer;
		String.append("TIME[s]\t");
		for (j=0; j<LaserChannelNo; j++) 
			String.append(LaserArray[j] +"nm MEAN\t" + LaserArray[j] +"nm STDDEV\t");
		String.append("\n");
		for (t=0; t<TimePoints; t++) {
			String.append(toString(t*LaserTime)+"\t");

			for (j=0; j<LaserChannelNo; j++) 
				String.append(toString (MeanResultArray[TimePoints*j+t]) +"\t" + toString (StdDevResultArray[TimePoints*j+t]) +"\t");

			String.append("\n");
		}
		TempString = String.buffer;
		File.saveString(TempString, ReadDir + "\\"+SystemName + "_" + MagText + "x_" + NAText + "_" + DateText +"_Laserpower_data.txt");

		setBatchMode(false);
		laser_analysis = 1;

	}


//////////////////////////////////////////////////////////////////////////////////////////////////////////////////////////////
// End laser stability measurements 
//////////////////////////////////////////////////////////////////////////////////////////////////////////////////////////////


//////////////////////////////////////////////////////////////////////////////////////////////////////////////////////////////
// Start XY stage repeatability measurements 
//////////////////////////////////////////////////////////////////////////////////////////////////////////////////////////////

// Test that stage images are present first

	// Checking in Leica SP5 LIF file format
	
	if (ReadFormat == "lif") {

		seriesFound = findSeries("stage1");

		if ( seriesFound > -1) {

			Ext.getSeriesMetadataValue("HardwareSetting|ScannerSettingRecord|dblVoxelX 0",wtmp);
			StageVoxelXY = parseFloat(wtmp)*1000000;
			Ext.getSeriesMetadataValue("HardwareSetting|ScannerSettingRecord|dblZoom 0",wtmp);
			StageZoom = parseFloat(wtmp);
			Ext.getSeriesMetadataValue("HardwareSetting|ScannerSettingRecord|dblPinholeAiry 0",wtmp);
			StagePinhole = parseFloat(wtmp);
			Ext.getSeriesMetadataValue("HardwareSetting|ScannerSettingRecord|nDelayTime_s 0",wtmp);
			StageTime = parseFloat(wtmp);
			Ext.getSeriesMetadataValue("HardwareSetting|ScannerSettingRecord|nDelayTime_ms 0",wtmp);
			if (wtmp > 0)
				StageTime = StageTime+parseFloat(wtmp)/1000;	

			setBatchMode(true);
			StagePositionText = "";

			s = 1;
			while (s <= 3) {
				// Open 'stage' image sequence, one window for each stage position, done individually as separate recordings
				seriesFound = findSeries("stage"+toString(s));
				if (seriesFound > -1){

					Ext.getSeriesMetadataValue("HardwareSetting|FilterSettingRecord|DMI6000 Stage Pos x 0hgd",wtmp);
					if (wtmp == 0) 
						Ext.getPlanePositionX(wtmp,1);					
					StagePositionText = StagePositionText + "Stage position "+toString(s)+ ": X [mm]\t"+ d2s(wtmp*1000,6) + "\n";

					Ext.getSeriesMetadataValue("HardwareSetting|FilterSettingRecord|DMI6000 Stage Pos y 0htgs",wtmp);
					if (wtmp == 0)
						Ext.getPlanePositionY(wtmp,1);					
					StagePositionText = StagePositionText + "Stage position "+toString(s)+ ": Y [mm]\t"+ d2s(wtmp*1000,6)+ "\n";

					run("Bio-Formats Importer", "open=" + path +" view=[Standard ImageJ] stack_order=Default series_"+toString(seriesFound));
					rename("Position"+toString(s));
				}
				s = s + 1;
			}
		}
	}


	// Checking in Zeiss 510 LSM file format
	else if (ReadFormat == "lsm") {

		if (File.exists(ReadDir + "\\"+"stage.lsm") == 1) {
			setBatchMode(true);
			Ext.setId(ReadDir + "\\"+"stage.lsm");
			Ext.getSeriesCount(StagePositions);

			StagePositionText = "";
			wtmp = 0;
			s = 1;
			while (s <= StagePositions) {
				Ext.setSeries(s-1);

				Ext.getPlanePositionX(wtmp,1); 

				if (wtmp == 0)
					Ext.getSeriesMetadataValue("X position for position #"+toString(s),wtmp);

				StagePositionText = StagePositionText + "Stage position "+toString(s)+ ": X [mm]\t"+ d2s(wtmp*1000,6) + "\n";
				Ext.getPlanePositionY(wtmp,1);
				if (wtmp == 0)
					Ext.getSeriesMetadataValue("Y position for position #"+toString(s),wtmp);
				StagePositionText = StagePositionText + "Stage position "+toString(s)+ ": Y [mm]\t"+ d2s(wtmp*1000,6)+ "\n";

				run("Bio-Formats Importer", "open="+ReadDir+"\\"+"stage.lsm"+" autoscale color_mode=Default view=Hyperstack stack_order=XYCZT series_"+toString(s));
				rename("Position"+toString(s));
				s=s+1;
			}

			getPixelSize(unit, StageVoxelXY, pixelHeight);

			Ext.getPlaneTimingDeltaT(deltaT, 1);
			StageTime = parseFloat(deltaT);

			Ext.getSeriesMetadataValue("Recording #1 Zoom X",wtmp);
			StageZoom = parseFloat(wtmp);

			Ext.getSeriesMetadataValue("DetectionChannel #1 Pinhole Diameter",wtmp);
			StagePinhole = parseFloat(wtmp);

		}
	}

	// Checking in Zeiss LSM780 file format
	else if (ReadFormat == "czi") {
		if (File.exists(ReadDir + "\\"+"stage.czi") == 1) {
			setBatchMode(true);
			Ext.setId(ReadDir + "\\"+"stage.czi")
			Ext.getSeriesCount(StagePositions);

			StagePositionText = "";
			wtmp = 0;
			s = 1;
			while (s <= StagePositions) {
				Ext.setSeries(s-1);
				Ext.getPlanePositionX(wtmp,1);
				StagePositionText = StagePositionText + "Stage position "+toString(s)+ ": X [mm]\t"+ d2s(wtmp*1000,6) + "\n";
				Ext.getPlanePositionY(wtmp,1);					
				StagePositionText = StagePositionText + "Stage position "+toString(s)+ ": Y [mm]\t"+ d2s(wtmp*1000,6)+ "\n";

				run("Bio-Formats Importer", "open="+ReadDir+"\\"+"stage.czi"+" autoscale color_mode=Default view=Hyperstack stack_order=XYCZT series_"+toString(s));
				rename("Position"+toString(s));
				s=s+1;
			}

			getPixelSize(unit, StageVoxelXY, pixelHeight);
			StageTime = getNumber("Stage performance: Enter time interval between images [s]", 20.0);

			Ext.getMetadataValue("Information|Image|Channel|PinholeSize|0",wtmp);
			StagePinhole = parseFloat(wtmp);

			Ext.getMetadataValue("Experiment|AcquisitionBlock|AcquisitionModeSetup|ZoomX|0",wtmp);
			StageZoom = parseFloat(wtmp);
		}
	}

	// Checking stage images in Nikon ND2 file format
	else if (ReadFormat == "nd2"){
	
		if (File.exists(ReadDir + "\\"+"stage.nd2") == 1) {
			setBatchMode(true);
			Ext.setId(ReadDir + "\\"+"stage.nd2");
			Ext.getSizeZ(StagePositions);

			wtmp = 0;
			StagePositionText = "";

			s = 1;
			while (s <= StagePositions) {
				Ext.getPlanePositionX(wtmp,s);
				StagePositionText = StagePositionText + "Stage position "+toString(s)+ ": X [mm]\t"+ d2s(wtmp/1000,6) + "\n";
				Ext.getPlanePositionY(wtmp,s);					
				StagePositionText = StagePositionText + "Stage position "+toString(s)+ ": Y [mm]\t"+ d2s(wtmp/1000,6)+ "\n";
				s=s+1;
			}

			run("Bio-Formats Importer", "open="+ReadDir + "\\"+"stage.nd2"+" autoscale color_mode=Default split_focal view=[Standard ImageJ] stack_order=Default");

			for (s=1; s<=nImages; s++) {
				selectWindow("stage.nd2 - Z="+toString(s-1));
				rename("Position"+toString(s));
				minTemp=100000;
				maxTemp=0;

				for (t=1;t<=nSlices; t++) {
					setSlice(t);
					getStatistics(area, mean, min, max);
					if (min < minTemp)
						minTemp = min;
					if (max > maxTemp)
						maxTemp = max;
				}
				setMinAndMax(minTemp, maxTemp);
				run("8-bit");
			}

			getPixelSize(unit, StageVoxelXY, pixelHeight);

			Ext.getMetadataValue("dAvgPeriodDiff",wtmp);
			
			StageTime = parseFloat(wtmp)/1000;

			Ext.getMetadataValue("PinholeSize",wtmp);
			StagePinhole = parseFloat(wtmp);

			Ext.getMetadataValue("ImagingZoom",wtmp);
			StageZoom = parseFloat(wtmp);
		}
	}


	// Checking whether images in Deltavision DV file format present

	else if (ReadFormat == "dv"){

		if (File.exists(ReadDir + "\\"+"stage1_R3D.dv") == 1) {
			Ext.setId(ReadDir + "\\"+"stage1_R3D.dv");
			Ext.setSeries(0);
			wtmp = 0;
			Ext.getMetadataValue("Image Properties Pixel Size",wtmp);
			StageVoxelXY = substring (wtmp,0,indexOf(wtmp," ")); 
			StageZoom = "1.0";
			StagePinhole = "10.0";
			Ext.getPlaneTimingDeltaT(StageTime, 1);
		
			LogFile = File.openAsString(ReadDir + "\\"+"stage1_R3D.dv.log");

			CheckForPointlist = substring(LogFile, indexOf(LogFile,"#KEY DO_POINT_VISITING")+23,indexOf(LogFile,"#KEY DO_POINT_VISITING")+24);
			if (CheckForPointlist == "F")
				DVStagePositions = 1;
			else if (CheckForPointlist == "T")
				DVStagePositions = parseInt (substring(LogFile, indexOf(LogFile,"#KEY POINT_VISIT_LIST 1-")+24,indexOf(LogFile,"#KEY POINT_VISIT_LIST 1-")+25));

			setBatchMode(true);
			StagePositionText = "";
			for (s=1; s<= DVStagePositions; s++) {
				Ext.setId(ReadDir+"\\"+"stage"+toString(s)+"_R3D.dv");
				Ext.setSeries(0);
				Ext.getMetadataValue("Image 1. Stage coordinates",wtmp);
				xtmp = parseFloat(substring(wtmp,indexOf(wtmp,"(")+1,indexOf(wtmp,",")));
				ytmp = parseFloat(substring(wtmp,indexOf(wtmp,",")+1,lastIndexOf(wtmp,",")));
				StagePositionText = StagePositionText + "Stage position "+toString(s)+ ": X [mm]\t"+ d2s(xtmp/1000,6) + "\n";
				StagePositionText = StagePositionText + "Stage position "+toString(s)+ ": Y [mm]\t"+ d2s(ytmp/1000,6)+ "\n";
				run("Bio-Formats Importer", "open="+ReadDir+"\\"+"stage"+toString(s)+"_R3D.dv"+" view=[Standard ImageJ] stack_order=Default");
				rename("Position"+toString(s));
				resetMinAndMax();
				run("Flip Vertically", "stack");
			}
		}
	}


	// Checking for stage images TIF files and manually enter the required parameters
	else if (ReadFormat == "tif"){
	
		if (File.exists(ReadDir + "\\"+"stage1.tif") == 1) {

			StageVoxelXY = getNumber("XY stage repeatability: Enter XY pixelsize [um]", 0.1);
			StageZoom = getNumber("XY stage repeatability: Enter Zoom Factor", 16.0);
			StageTime = getNumber("XY stage repeatability: Enter time interval between images [s]", 20.0);
			StagePinhole = getNumber("XY stage repeatability: Enter pinhole diameter [airy units]", 1);

			QueryStagePositions = 1;
			for (st=2; st <= 3; st++){
				if (File.exists(ReadDir + "\\"+"stage"+toString(st)+".tif") == 1)
					QueryStagePositions = QueryStagePositions + 1;
			}

			setBatchMode(true);

			StagePositionText = "";

			for (st=1; st <= QueryStagePositions; st++){
				open(ReadDir + "\\"+"stage"+toString(st)+".tif");
				rename("Position"+toString(st));
				StagePositionText = StagePositionText + "Stage position "+toString(st)+ ": X [mm]\t"+ "---\n";
				StagePositionText = StagePositionText + "Stage position "+toString(st)+ ": Y [mm]\t"+ "---\n";
			}
		}
	}


	// open stage images in other file format supported by LOCI and manually enter the required parameters
	else {
		
	}

	// if stage images present continue with processing
	if (nImages > 0) {

		print("\nMeasurement XY stage repeatability");
		print("------------------------------------------------------ \n");
		print("XY dimension [um]:" ,"\t" ,d2s(StageVoxelXY,3));
		print("Zoom Factor :" , "\t" , d2s(StageZoom,2));
		if (ReadFormat == "czi" || ReadFormat == "lsm" || ReadFormat == "nd2" )
			print("Pinhole diameter [um]:", "\t", d2s(StagePinhole,3));
		else 
			print("Pinhole diameter [airy]:", "\t", d2s(StagePinhole,3));		
		print("Time interval [s]:","\t", toString(StageTime));
		print("Number of repeats:","\t", nSlices);
		print("\n");

		StagePositions = nImages;
		XYMaxDimension = getWidth()*StageVoxelXY;
		XCoordArray = newArray(nSlices);
		YCoordArray = newArray(nSlices);
		XmeanArray =  newArray(1);
		YmeanArray =  newArray(1);
		XstdDevArray = newArray(1);
		YstdDevArray = newArray(1);

		IntensityArray = newArray(nSlices);
		TimeArray = newArray(nSlices);
		LaserArray = newArray(nImages);
		TimePoints = nSlices;
		
		print(StagePositionText+"\n");

		for (i=1; i<=StagePositions; i++) {
			selectWindow("Position"+toString(i));

			TempString = "TIME[s]\tXCOORD[um]\tYCOORD[um]\tMIN INT\tMAX INT\tAVERAGE INT\n";
			for (t=1; t<= nSlices; t++) {
				selectWindow("Position"+toString(i));
				setSlice(t);

				getStatistics(area, mean, min, max, std, histogram);	
				SliceThreshold = round(max/2);

				TrackedBeadStats(SliceThreshold);

				IntensityArray[t-1] =  ImageStats[2];
				TimeArray[t-1] = (t-1)*StageTime/60;

				XCoordArray[t-1]= Centroid2D[0]*StageVoxelXY;
				YCoordArray[t-1] = XYMaxDimension - Centroid2D[1]*StageVoxelXY;	

				TempString=TempString+d2s((t-1)*StageTime,3) +"\t"+d2s(XCoordArray[t-1],3)+"\t"+ d2s(YCoordArray[t-1],3)+"\t"+ d2s(ImageStats[0],0)+"\t"+ d2s(ImageStats[1],0)+ "\t"+ d2s(ImageStats[2],3)+"\n";

			}

			// Generate plots of XY coordinates of bead at different timepoints; red dot marks mean XY coordinates; rectangle +/- StdDev for X and Y

			Array.getStatistics(XCoordArray, min, max, mean, stdDev);
			XmeanArray[0] = mean;
			XstdDevArray[0] = stdDev; 
			Array.getStatistics(YCoordArray, min, max, mean, stdDev);
			YmeanArray[0] = mean;
			YstdDevArray[0] = stdDev;
			run("Profile Plot Options...", "width=400 height=400 minimum="+toString(XmeanArray[0]-6*XstdDevArray[0])+" maximum="+toString(XmeanArray[0]+6*XstdDevArray[0])+" draw");

			Plot.create("Stageposition"+toString(i), "X [um]", "Y [um]");
			Plot.setLimits(XmeanArray[0]-6*XstdDevArray[0], XmeanArray[0]+6*XstdDevArray[0],YmeanArray[0]-6*XstdDevArray[0], YmeanArray[0]+6*XstdDevArray[0]);

			Plot.setLineWidth(8);
			Plot.setColor("red");
			Plot.add("dots", XmeanArray, YmeanArray);
			Plot.setLineWidth(1);
			Plot.drawLine(XmeanArray[0]-XstdDevArray[0], YmeanArray[0]-YstdDevArray[0], XmeanArray[0]+XstdDevArray[0], YmeanArray[0]-YstdDevArray[0]);
			Plot.drawLine(XmeanArray[0]+XstdDevArray[0], YmeanArray[0]-YstdDevArray[0],XmeanArray[0]+XstdDevArray[0] , YmeanArray[0]+YstdDevArray[0]);
			Plot.drawLine(XmeanArray[0]+XstdDevArray[0], YmeanArray[0]+YstdDevArray[0],XmeanArray[0]-XstdDevArray[0] , YmeanArray[0]+YstdDevArray[0]);
			Plot.drawLine(XmeanArray[0]-XstdDevArray[0], YmeanArray[0]+YstdDevArray[0],XmeanArray[0]-XstdDevArray[0] , YmeanArray[0]-YstdDevArray[0]);
			Plot.setLineWidth(1);
			Plot.setColor("black");
			Plot.add("crosses", XCoordArray, YCoordArray);
	      	Plot.setColor("black");
			Text = toString("Position "+toString(i));
			Plot.addText(Text, 0.01,0.07);
			Plot.show;

			selectWindow("Stageposition"+toString(i));
			saveAs("Tiff", ReadDir + "\\"+SystemName + "_" + MagText + "x_" + NAText + "_" + DateText + "_Stageposition"+toString(i)+"_XYplot.tif");
			if (UpdateWWWSite == true) 
				saveAs("jpeg", WWWDir + "\\"+SystemName +"_" + MagText + "x_" + NAText + "_" + DateText + "_Stageposition"+toString(i)+"_XYplot.jpg");
			run("Close");

			// Generate intensity plots with different colours 

			Array.getStatistics(IntensityArray, min, max, mean, std);

			if (i==1){
				dvMin = mean-0.3*mean;
				dvMax = mean+0.3*mean;
			}

			if (ReadFormat == "dv") 
				run("Profile Plot Options...", "width=600 height=255 minimum="+toString(dvMin)+" maximum="+toString(dvMax)+" fixed interpolate draw");
			else
				run("Profile Plot Options...", "width=600 height=255 minimum=0 maximum=255 fixed interpolate draw");

			Plot.create("Stageposition"+toString(i), "Time [min]", "Intensity");

			if (ReadFormat == "dv") 
				Plot.setLimits(0, TimePoints*StageTime/60, dvMin, dvMax);
			else 
				Plot.setLimits(0, TimePoints*StageTime/60, 0, 255);

	      	Plot.setColor(TextColour[i]);
			Plot.setLineWidth(2);
			Plot.add("curve", TimeArray, IntensityArray);
			Text = toString("Position "+toString(i));
			Plot.addText(Text, 0.01,0.07+i*0.05);
			Plot.show;

			selectWindow("Position"+toString(i));
			saveAs("Tiff", ReadDir + "\\"+SystemName + "_" + MagText + "x_" + NAText + "_" + DateText + "_Stageposition"+toString(i)+".tif");

			File.saveString(TempString, ReadDir+"\\"+SystemName + "_" + MagText + "x_" + NAText + "_" + DateText +"_Stageposition"+toString(i)+"_data.txt");

			Array.getStatistics(XCoordArray, min, max, mean, stdDev);
			print("Bead position "+toString(i)+ ": Repeatability X mean [um ]", "\t", d2s(mean,3));
			print("Bead position "+toString(i)+ ": Repeatability X StdDev [um ]", "\t", d2s(stdDev,3));
			Array.getStatistics(YCoordArray, min, max, mean, stdDev);
			print("Bead position "+toString(i)+ ": Repeatability Y mean [um ]", "\t", d2s(mean,3));
			print("Bead position "+toString(i)+ ": Repeatability Y StdDev [um ]", "\t", d2s(stdDev,3));
			print("\n");
		}

		// Merge plots and save result images as TIFF and JPEG files
		j=1;
		do {
			imageCalculator("AND", "Stageposition1","Stageposition"+toString(j));
			j=j+1;
		}
		while (j<= StagePositions);

		selectWindow("Stageposition1");
		saveAs("Tiff", ReadDir + "\\"+SystemName + "_" + MagText + "x_" + NAText + "_" + DateText +"_Bead_intensity_result.tif");
		if (UpdateWWWSite == true){
			saveAs("jpeg", WWWDir + "\\"+SystemName +"_" + MagText + "x_" + NAText + "_" + DateText + "_Bead_intensity_result.jpg");
			WWWBeadRepeatString = "";
			for (j=1; j<=StagePositions; j++){
				WWWBeadRepeatString = WWWBeadRepeatString+"<td> <img src=\""+SystemName + "_" + MagText + "x_" + NAText + "_" + DateText +"_Stageposition"+toString(j)+"_XYplot.jpg\" width=300 > </td>\n";
			}
			if (StagePositions == 2)
				WWWBeadRepeatString = WWWBeadRepeatString+"<td> </td>\n";
			WWWBeadRepeatString = WWWBeadRepeatString +  "<td> <img src=\""+SystemName + "_" + MagText + "x_" + NAText + "_" + DateText +"_Bead_intensity_result.jpg\" width=300 > </td>\n";
		}

		while (nImages > 0)
			close();

		stage_analysis = 1;

	}

//////////////////////////////////////////////////////////////////////////////////////////////////////////////////////////////
// End XY stage repeatability measurements 
//////////////////////////////////////////////////////////////////////////////////////////////////////////////////////////////

//////////////////////////////////////////////////////////////////////////////////////////////////////////////////////////////
// Start XY stage accuracy measurements 
//////////////////////////////////////////////////////////////////////////////////////////////////////////////////////////////

// Test that stage images are present first

// Checking in Leica SP5 LIF file format
	
	if (ReadFormat == "lif") {

		seriesFound = findSeries("stageacc1");

		if ( seriesFound > -1) {

			Ext.getSeriesMetadataValue("HardwareSetting|ScannerSettingRecord|dblVoxelX 0",wtmp);
			StageVoxelXY = parseFloat(wtmp)*1000000;
			Ext.getSeriesMetadataValue("HardwareSetting|ScannerSettingRecord|dblZoom 0",wtmp);
			StageZoom = parseFloat(wtmp);
			Ext.getSeriesMetadataValue("HardwareSetting|ScannerSettingRecord|dblPinholeAiry 0",wtmp);
			StagePinhole = parseFloat(wtmp);
			Ext.getSeriesMetadataValue("HardwareSetting|ScannerSettingRecord|nDelayTime_s 0",wtmp);
			StageTime = parseFloat(wtmp);
			Ext.getSeriesMetadataValue("HardwareSetting|ScannerSettingRecord|nDelayTime_ms 0",wtmp);
			if (wtmp > 0)
				StageTime = StageTime+parseFloat(wtmp)/1000;	

			setBatchMode(true);
			StagePositionText = "";

			XStagePosition = newArray(3);
			YStagePosition = newArray(3);

			s = 1;
			while (s <= 3) {
				// Open 'stage' image sequence, one window for each stage position, done individually as separate recordings
				seriesFound = findSeries("stageacc"+toString(s));
				if (seriesFound > -1){
					Ext.getSeriesMetadataValue("HardwareSetting|FilterSettingRecord|DMI6000 Stage Pos x 0",wtmp);
					if (wtmp == 0) 
						Ext.getPlanePositionX(wtmp,1);	
 					XStagePosition[s-1] = parseFloat(wtmp)*1000000;
					StagePositionText = StagePositionText + "Stage position "+toString(s)+ ": X [mm]\t"+ d2s(wtmp*1000,6) + "\n";
					Ext.getSeriesMetadataValue("HardwareSetting|FilterSettingRecord|DMI6000 Stage Pos y 0",wtmp);
					if (wtmp == 0) 
						Ext.getPlanePositionY(wtmp,1);	
					YStagePosition[s-1] = parseFloat(wtmp)*1000000;
					StagePositionText = StagePositionText + "Stage position "+toString(s)+ ": Y [mm]\t"+ d2s(wtmp*1000,6)+ "\n";

					run("Bio-Formats Importer", "open=" + path +" view=[Standard ImageJ] stack_order=Default series_"+toString(seriesFound));
					rename("Position"+toString(s));

				}
				s = s + 1;
			}
		}
	}

	// Checking whether images in Deltavision DV file format present

	if (ReadFormat == "dv"){

		if (File.exists(ReadDir + "\\"+"stageacc1_R3D.dv") == 1) {
			Ext.setId(ReadDir + "\\"+"stageacc1_R3D.dv");
			Ext.setSeries(0);
			wtmp = 0;
			Ext.getMetadataValue("Image Properties Pixel Size",wtmp);
			StageVoxelXY = substring (wtmp,0,indexOf(wtmp," ")); 
			StageZoom = "1.0";
			StagePinhole = "10.0";
			Ext.getPlaneTimingDeltaT(StageTime, 1);

			XStagePosition = newArray(3);
			YStagePosition = newArray(3);

			LogFile = File.openAsString(ReadDir + "\\"+"stageacc1_R3D.dv.log");

			CheckForPointlist = substring(LogFile, indexOf(LogFile,"#KEY DO_POINT_VISITING")+23,indexOf(LogFile,"#KEY DO_POINT_VISITING")+24);

			if (CheckForPointlist == "F")
				DVStagePositions = 1;
			else if (CheckForPointlist == "T")
				DVStagePositions = parseInt (substring(LogFile, indexOf(LogFile,"#KEY POINT_VISIT_LIST 1-")+24,indexOf(LogFile,"#KEY POINT_VISIT_LIST 1-")+25));

			setBatchMode(true);
			StagePositionText = "";
			for (s=1; s<= DVStagePositions; s++) {
				Ext.setId(ReadDir+"\\"+"stageacc"+toString(s)+"_R3D.dv");
				Ext.setSeries(0);
				Ext.getMetadataValue("Image 1. Stage coordinates",wtmp);
				xtmp = parseFloat(substring(wtmp,indexOf(wtmp,"(")+1,indexOf(wtmp,",")));
				ytmp = parseFloat(substring(wtmp,indexOf(wtmp,",")+1,lastIndexOf(wtmp,",")));
				StagePositionText = StagePositionText + "Stage position "+toString(s)+ ": X [mm]\t"+ d2s(xtmp/1000,6) + "\n";
				XStagePosition[s-1] = xtmp;
				StagePositionText = StagePositionText + "Stage position "+toString(s)+ ": Y [mm]\t"+ d2s(ytmp/1000,6)+ "\n";
				YStagePosition[s-1] = ytmp;
				run("Bio-Formats Importer", "open="+ReadDir+"\\"+"stageacc"+toString(s)+"_R3D.dv"+" view=[Standard ImageJ] stack_order=Default");
				rename("Position"+toString(s));
				resetMinAndMax();
				run("Flip Vertically", "stack");
			}
		}
	}


	// Checking in Zeiss 510 LSM file format
	else if (ReadFormat == "lsm") {

		if (File.exists(ReadDir + "\\"+"stageacc.lsm") == 1) {
			setBatchMode(true);
			Ext.setId(ReadDir + "\\"+"stageacc.lsm");
			Ext.getSeriesCount(StagePositions);

			StagePositionText = "";

			XStagePosition = newArray(3);
			YStagePosition = newArray(3);
			wtmp = 0;
			s = 1;
			while (s <= StagePositions) {
				Ext.setSeries(s-1);
				Ext.getPlanePositionX(wtmp,1);
				if (wtmp == 0)
					Ext.getSeriesMetadataValue("stageacc #"+toString(s)+" Recording #1 Sample 0X",wtmp);
	
				XStagePosition[s-1] = parseFloat(wtmp)*1000000;
				StagePositionText = StagePositionText + "Stage position "+toString(s)+ ": X [mm]\t"+ d2s(wtmp*1000,6) + "\n";

				Ext.getPlanePositionY(wtmp,1);
				if (wtmp == 0)
					Ext.getSeriesMetadataValue("stageacc #"+toString(s)+" Recording #1 Sample 0Y",wtmp);

				YStagePosition[s-1] = parseFloat(wtmp)*1000000;
				StagePositionText = StagePositionText + "Stage position "+toString(s)+ ": Y [mm]\t"+ d2s(wtmp*1000,6)+ "\n";

				run("Bio-Formats Importer", "open="+ReadDir+"\\"+"stageacc.lsm"+" autoscale color_mode=Default view=Hyperstack stack_order=XYCZT series_"+toString(s));
				rename("Position"+toString(s));
				s=s+1;
			}

			getPixelSize(unit, StageVoxelXY, pixelHeight);

			Ext.getPlaneTimingDeltaT(deltaT, 1);
			StageTime = parseFloat(deltaT);

			Ext.getSeriesMetadataValue("Recording #1 Zoom X",wtmp);
			StageZoom = parseFloat(wtmp);

			Ext.getSeriesMetadataValue("DetectionChannel #1 Pinhole Diameter",wtmp);
			StagePinhole = parseFloat(wtmp);

		}
	}

	// Checking in Zeiss LSM780 file format
	else if (ReadFormat == "czi") {
		if (File.exists(ReadDir + "\\"+"stageacc.czi") == 1) {
			setBatchMode(true);
			Ext.setId(ReadDir + "\\"+"stageacc.czi")
			Ext.getSeriesCount(StagePositions);

			StagePositionText = "";

			XStagePosition = newArray(StagePositions);
			YStagePosition = newArray(StagePositions);
			wtmp = 0;
			s = 1;
			while (s <= StagePositions) {
				Ext.setSeries(s-1);
				Ext.getPlanePositionX(wtmp,1);
				if (wtmp == 0)
					Ext.getMetadataValue("Metadata Experiment ExperimentBlocks AcquisitionBlock AcquisitionModeSetup OffsetX 0",wtmp);
	
				XStagePosition[s-1] = parseFloat(wtmp)*1000;
				StagePositionText = StagePositionText + "Stage position "+toString(s)+ ": X [mm]\t"+ d2s(wtmp*1000,6) + "\n";

				Ext.getPlanePositionY(wtmp,1);
				if (wtmp == 0)
					Ext.getMetadataValue("Metadata Experiment ExperimentBlocks AcquisitionBlock AcquisitionModeSetup OffsetY0",wtmp);
	
				YStagePosition[s-1] = parseFloat(wtmp)*1000;
				StagePositionText = StagePositionText + "Stage position "+toString(s)+ ": Y [mm]\t"+ d2s(wtmp*1000,6)+ "\n";

				run("Bio-Formats Importer", "open="+ReadDir+"\\"+"stageacc.czi"+" autoscale color_mode=Default view=Hyperstack stack_order=XYCZT series_"+toString(s));
				rename("Position"+toString(s));
				s=s+1;
			}

			getPixelSize(unit, StageVoxelXY, pixelHeight);
			StageTime = getNumber("Stage performance: Enter time interval between images [s]", 20.0);

			Ext.getMetadataValue("Information|Image|Channel|PinholeSize|0",wtmp);
			StagePinhole = parseFloat(wtmp);

			Ext.getMetadataValue("Experiment|AcquisitionBlock|AcquisitionModeSetup|ZoomX|0",wtmp);
			StageZoom = parseFloat(wtmp);
		}
	}


	// Checking stage images in Nikon ND2 file format
	else if (ReadFormat == "nd2"){
	
		if (File.exists(ReadDir + "\\"+"stageacc.nd2") == 1) {
			setBatchMode(true);
			Ext.setId(ReadDir + "\\"+"stageacc.nd2");
			Ext.getSizeZ(StagePositions);

			XStagePosition = newArray(StagePositions);
			YStagePosition = newArray(StagePositions);

			StagePositionText = "";
			wtmp = 0;

			s = 1;
			while (s <= StagePositions) {
				Ext.getPlanePositionX(wtmp,s);
				XStagePosition[s-1] = parseFloat(wtmp)*1000;
				StagePositionText = StagePositionText + "Stage position "+toString(s)+ ": X [mm]\t"+ d2s(wtmp/1000,6) + "\n";
				Ext.getPlanePositionY(wtmp,s);
				YStagePosition[s-1] = parseFloat(wtmp)*1000;					
				StagePositionText = StagePositionText + "Stage position "+toString(s)+ ": Y [mm]\t"+ d2s(wtmp/1000,6)+ "\n";
				s=s+1;
			}

			run("Bio-Formats Importer", "open="+ReadDir + "\\"+"stageacc.nd2"+" autoscale color_mode=Default split_focal view=[Standard ImageJ] stack_order=Default");

			for (s=1; s<=nImages; s++) {
				selectWindow("stageacc.nd2 - Z="+toString(s-1));
				rename("Position"+toString(s));
				minTemp=100000;
				maxTemp=0;

				for (t=1;t<=nSlices; t++) {
					setSlice(t);
					getStatistics(area, mean, min, max);
					if (min < minTemp)
						minTemp = min;
					if (max > maxTemp)
						maxTemp = max;
				}
				setMinAndMax(minTemp, maxTemp);
				run("8-bit");
			}

			getPixelSize(unit, StageVoxelXY, pixelHeight);

			Ext.getMetadataValue("dAvgPeriodDiff",wtmp);
			
			StageTime = parseFloat(wtmp)/1000;

			Ext.getMetadataValue("PinholeSize",wtmp);
			StagePinhole = parseFloat(wtmp);

			Ext.getMetadataValue("ImagingZoom",wtmp);
			StageZoom = parseFloat(wtmp);
		}
	}


	// Checking for stage images TIF files and manually enter the required parameters
	else if (ReadFormat == "tif"){
	
		if (File.exists(ReadDir + "\\"+"stageacc1.tif") == 1) {

			StageVoxelXY = getNumber("XY stage accuracy: Enter XY pixelsize [um]", 0.1);
			StageZoom = getNumber("XY stage accuracy: Enter Zoom Factor", 16.0);
			StageTime = getNumber("XY stage accuracy: Enter time interval between images [s]", 20.0);
			StagePinhole = getNumber("XY stage accuracy: Enter pinhole diameter [airy units]", 1);

			QueryStagePositions = 1;
			for (st=2; st <= 3; st++){
				if (File.exists(ReadDir + "\\"+"stageacc"+toString(st)+".tif") == 1)
					QueryStagePositions = QueryStagePositions + 1;
			}

			setBatchMode(true);

			XStagePosition = newArray(QueryStagePositions);
			YStagePosition = newArray(QueryStagePositions);

			StagePositionText = "";
			for (st=1; st <= QueryStagePositions; st++){
				open(ReadDir + "\\"+"stageacc"+toString(st)+".tif");
				rename("Position"+toString(st));
				StagePositionText = StagePositionText + "Stage position "+toString(st)+ ": X [mm]\t"+ "---\n";
				StagePositionText = StagePositionText + "Stage position "+toString(st)+ ": Y [mm]\t"+ "---\n";
				XStagePosition[st-1] = 0;
				YStagePosition[st-1] = 0;

			}
		}
	}


	// open stage images in any other file format supported by LOCI and manually enter the required parameters
	else {
		
	}

	// if stage images present continue with processing
	if (nImages > 0) {

		print("\nMeasurement XY stage accuracy");
		print("------------------------------------------------------ \n");
		print("XY dimension [um]:" ,"\t" ,d2s(StageVoxelXY,3));
		print("Zoom Factor :" , "\t" , d2s(StageZoom,2));
		if (ReadFormat == "czi" || ReadFormat == "lsm" || ReadFormat == "nd")
			print("Pinhole diameter [um]:", "\t", d2s(StagePinhole,3));
		else 
			print("Pinhole diameter [airy]:", "\t", d2s(StagePinhole,3));
		print("Time interval [s]:","\t", toString(StageTime));
		print("Number of repeats:","\t", nSlices);
		print("\n");

		StagePositions = nImages;
		XYMaxDimension = getWidth()*StageVoxelXY;
		XCoordArray = newArray(nSlices);
		YCoordArray = newArray(nSlices);
		XCoordArrayAll = newArray(nSlices*StagePositions);
		YCoordArrayAll = newArray(nSlices*StagePositions);
		IntensityArrayAll = newArray(nSlices*StagePositions);
		DistanceArrayAll = newArray(nSlices*StagePositions);

		XmeanArray =  newArray(1);
		YmeanArray =  newArray(1);
		XstdDevArray = newArray(1);
		YstdDevArray = newArray(1);

		IntensityArray = newArray(nSlices);
		TimeArray = newArray(nSlices);
		LaserArray = newArray(nImages);
		TimePoints = nSlices;
		
		print(StagePositionText+"\n");

		for (i=1; i<=StagePositions; i++) {
			selectWindow("Position"+toString(i));

			for (t=1; t<= TimePoints; t++) {
				selectWindow("Position"+toString(i));
				setSlice(t);

				getStatistics(area, mean, min, max, std, histogram);	
				SliceThreshold = round(max/2);
				TrackedBeadStats(SliceThreshold);

				XCoordArray[t-1] = Centroid2D[0]*StageVoxelXY;
				XCoordArrayAll[(t-1)+(i-1)*nSlices] = Centroid2D[0]*StageVoxelXY;

				IntensityArray[t-1] = ImageStats[2];
				IntensityArrayAll[(t-1)+(i-1)*nSlices] = ImageStats[2];

				YCoordArray[t-1] = XYMaxDimension - Centroid2D[1]*StageVoxelXY;
				YCoordArrayAll[(t-1)+(i-1)*nSlices] = XYMaxDimension - Centroid2D[1]*StageVoxelXY;

				TimeArray[t-1] = (t-1)*StageTime/60;

			}

			// Generate plots of XY coordinates of bead at different timepoints; red dot marks mean XY coordinates; rectangle +/- StdDev for X and Y

			Array.getStatistics(XCoordArray, min, max, mean, stdDev);
			XmeanArray[0] = mean;
			XstdDevArray[0] = stdDev; 
			print("Bead position "+toString(i)+ ": Repeatability X mean [um ]", "\t", d2s(mean,3));
			print("Bead position "+toString(i)+ ": Repeatability X StdDev [um ]", "\t", d2s(stdDev,3));

			Array.getStatistics(YCoordArray, min, max, mean, stdDev);
			YmeanArray[0] = mean;
			YstdDevArray[0] = stdDev;
			print("Bead position "+toString(i)+ ": Repeatability Y mean [um ]", "\t", d2s(mean,3));
			print("Bead position "+toString(i)+ ": Repeatability Y StdDev [um ]", "\t", d2s(stdDev,3));
			print("\n");
			run("Profile Plot Options...", "width=400 height=400 minimum="+toString(XmeanArray[0]-6*XstdDevArray[0])+" maximum="+toString(XmeanArray[0]+6*XstdDevArray[0])+" draw");

			Plot.create("Stageposition"+toString(i), "X [um]", "Y [um]");
			Plot.setLimits(XmeanArray[0]-6*XstdDevArray[0], XmeanArray[0]+6*XstdDevArray[0],YmeanArray[0]-6*XstdDevArray[0], YmeanArray[0]+6*XstdDevArray[0]);

			Plot.setLineWidth(8);
			Plot.setColor("red");
			Plot.add("dots", XmeanArray, YmeanArray);
			Plot.setLineWidth(1);
			Plot.drawLine(XmeanArray[0]-XstdDevArray[0], YmeanArray[0]-YstdDevArray[0], XmeanArray[0]+XstdDevArray[0], YmeanArray[0]-YstdDevArray[0]);
			Plot.drawLine(XmeanArray[0]+XstdDevArray[0], YmeanArray[0]-YstdDevArray[0],XmeanArray[0]+XstdDevArray[0] , YmeanArray[0]+YstdDevArray[0]);
			Plot.drawLine(XmeanArray[0]+XstdDevArray[0], YmeanArray[0]+YstdDevArray[0],XmeanArray[0]-XstdDevArray[0] , YmeanArray[0]+YstdDevArray[0]);
			Plot.drawLine(XmeanArray[0]-XstdDevArray[0], YmeanArray[0]+YstdDevArray[0],XmeanArray[0]-XstdDevArray[0] , YmeanArray[0]-YstdDevArray[0]);
		
			Plot.setLineWidth(1);
			Plot.setColor("black");
			Plot.add("crosses", XCoordArray, YCoordArray);
	      	Plot.setColor("black");

			Text = toString("Position "+toString(i));
			Plot.addText(Text, 0.01,0.07);
			Plot.show;

			selectWindow("Stageposition"+toString(i));
			saveAs("Tiff", ReadDir + "\\"+SystemName + "_" + MagText + "x_" + NAText + "_" + DateText + "_StageAccuracy_Position"+toString(i)+"_XYplot.tif");
			if (UpdateWWWSite == true)
				saveAs("jpeg", WWWDir + "\\"+SystemName +"_" + MagText + "x_" + NAText + "_" + DateText + "_StageAccuracy_Position"+toString(i)+"_XYplot.jpg");

			run("Close");

			// Generate intensity plots with different colours for each position

			Array.getStatistics(IntensityArray, min, max, mean, std);

			if (i==1){
				dvMin = mean-0.3*mean;
				dvMax = mean+0.3*mean;
			}

			if (ReadFormat == "dv") 
				run("Profile Plot Options...", "width=600 height=255 minimum="+toString(dvMin)+" maximum="+toString(dvMax)+" fixed interpolate draw");
			else
				run("Profile Plot Options...", "width=600 height=255 minimum=0 maximum=255 fixed interpolate draw");

			Plot.create("Stageposition"+toString(i), "Time [min]", "Intensity");

			if (ReadFormat == "dv") 
				Plot.setLimits(0, TimePoints*StageTime/60, dvMin, dvMax);
			else 
				Plot.setLimits(0, TimePoints*StageTime/60, 0, 255);

	      	Plot.setColor(TextColour[i]);
			Plot.setLineWidth(2);
			Plot.add("curve", TimeArray, IntensityArray);
			Text = toString("Position "+toString(i));
			Plot.addText(Text, 0.01,0.07+i*0.05);
			Plot.show;

		}

		// Merge plots and images and save result images 

		j=1;
		do {
			imageCalculator("AND", "Stageposition1","Stageposition"+toString(j));
			j=j+1;
		}
		while (j<= StagePositions);

		j=1;
		do {
			j=j+1;

			imageCalculator("Max create stack", "Position1", "Position"+toString(j));
			rename("Position1temp");
			selectWindow("Position1");
			close();
			selectWindow("Position1temp");
			rename("Position1");
		}
		while (j< StagePositions);

		selectWindow("Stageposition1");
		saveAs("Tiff", ReadDir + "\\"+SystemName + "_" + MagText + "x_" + NAText + "_" + DateText +"_StageAccuracy_Bead_intensity.tif");

		selectWindow("Position1");
		saveAs("Tiff", ReadDir + "\\"+SystemName + "_" + MagText + "x_" + NAText + "_" + DateText + "_StageAccuracy_Bead_images.tif");

		while (nImages > 0)
			close();

		// Calculate distances between bead centroids and save as text file

		for (i=0; i<TimePoints; i++) {

			if (StagePositions == 2) {
				if (i==0)
					TempString = "TIME[s]\tXCOORD POS1[um]\tYCOORD POS1[um]\tAVERAGE INT POS1\tXCOORD POS2[um]\tYCOORD POS2[um]\tAVERAGE INT POS2\tDISTANCE POS1-POS2[um]\n";
	
				DistanceArrayAll [i] = CalculateDistance (XCoordArrayAll[i],YCoordArrayAll[i], XCoordArrayAll[i+TimePoints], YCoordArrayAll[i+TimePoints]);
				TempString = TempString + d2s(i*StageTime,3)+"\t"+d2s(XCoordArrayAll[i],3)+"\t"+d2s(YCoordArrayAll[i],3)+ "\t"+d2s(IntensityArrayAll[i],3)+"\t";
				TempString = TempString + d2s(XCoordArrayAll[i+TimePoints],3)+"\t"+d2s(YCoordArrayAll[i+TimePoints],3)+"\t"+d2s(IntensityArrayAll[i+TimePoints],3)+"\t";
				TempString = TempString + d2s(DistanceArrayAll[i],3)+"\n";
			}
			if (StagePositions == 3){
				if (i==0)
					TempString = "TIME[s]\tXCOORD POS1[um]\tYCOORD POS1[um]\tAVERAGE INT POS1\tXCOORD POS2[um]\tYCOORD POS2[um]\tAVERAGE INT POS2\tXCOORD POS3[um]\tYCOORD POS3[um]\tAVERAGE INT POS3\tDISTANCE POS1-POS2[um]\tDISTANCE POS2-POS3[um]\tDISTANCE POS1-POS3[um]\n";
	
				DistanceArrayAll [i] = CalculateDistance (XCoordArrayAll[i],YCoordArrayAll[i], XCoordArrayAll[i+TimePoints], YCoordArrayAll[i+TimePoints]);
				DistanceArrayAll [i+TimePoints] = CalculateDistance (XCoordArrayAll[i+TimePoints],YCoordArrayAll[i+TimePoints],XCoordArrayAll[i+2*TimePoints], YCoordArrayAll[i+2*TimePoints]);
				DistanceArrayAll [i+2*TimePoints] = CalculateDistance (XCoordArrayAll[i],YCoordArrayAll[i], XCoordArrayAll[i+2*TimePoints],  YCoordArrayAll[i+2*TimePoints]);

				TempString = TempString + d2s(i*StageTime,3)+"\t"+d2s(XCoordArrayAll[i],3)+"\t"+d2s(YCoordArrayAll[i],3)+ "\t"+d2s(IntensityArrayAll[i],3)+"\t";
				TempString = TempString + d2s(XCoordArrayAll[i+TimePoints],3)+"\t"+d2s(YCoordArrayAll[i+TimePoints],3)+"\t"+d2s(IntensityArrayAll[i+TimePoints],3)+"\t";
				TempString = TempString + d2s(XCoordArrayAll[i+2*TimePoints],3)+"\t"+d2s(YCoordArrayAll[i+2*TimePoints],3)+"\t"+ d2s(IntensityArrayAll[i+2*TimePoints],3)+"\t";
				TempString = TempString + d2s(DistanceArrayAll[i],3)+"\t"+d2s(DistanceArrayAll[i+TimePoints],3)+"\t"+d2s(DistanceArrayAll[i+2*TimePoints],3)+"\n";
			}
		}
		
		File.saveString(TempString, ReadDir + "\\"+SystemName + "_" + MagText + "x_" + NAText + "_" + DateText +"_StageAccuracy_data.txt");

		while (nImages > 0)
			close();

		BeadMovement = 0;
		BeadError = 0;
		if (StagePositions == 2){
			StageMovement = CalculateDistance(XStagePosition[0],YStagePosition[0], XStagePosition[1],YStagePosition[1]);
			print("Distance between stage positions [um]:\t", d2s(StageMovement,3));
			for (i=0; i<TimePoints; i++) {
				BeadMovement = BeadMovement + DistanceArrayAll [i];
				BeadError = BeadError + abs(StageMovement - DistanceArrayAll [i]);
			}
			BeadMovement = BeadMovement/TimePoints;
			BeadError = BeadError/TimePoints;
			print("Average bead distance [um]:\t", d2s(BeadMovement,3));
			print("Average deviation from stage distance [um]:\t", d2s(BeadError,3));
		}

		if (StagePositions == 3){
			for (j=1; j<=StagePositions;j++) {
				if (j==1) {
					StageMovement = CalculateDistance(XStagePosition[0],YStagePosition[0], XStagePosition[1],YStagePosition[1]);
					print("Distance between stage positions 1-2[um]:\t", d2s(StageMovement,3));
				}
				else if (j==2){
					StageMovement = CalculateDistance(XStagePosition[1],YStagePosition[1], XStagePosition[2],YStagePosition[2]);
					print("Distance between stage positions 2-3[um]:\t", d2s(StageMovement,3));
				}
				else if (j==3){
					StageMovement = CalculateDistance(XStagePosition[0],YStagePosition[0], XStagePosition[2],YStagePosition[2]);
					print("Distance between stage positions 1-3[um]:\t", d2s(StageMovement,3));
				}

				BeadMovement = 0;
				BeadError = 0;

				for (i=0; i<TimePoints; i++) {
					BeadMovement = BeadMovement + DistanceArrayAll [i+(j-1)*TimePoints];
					BeadError = BeadError + abs(StageMovement - DistanceArrayAll [i+(j-1)*TimePoints]);
				}
				BeadMovement = BeadMovement/TimePoints;
				BeadError = BeadError/TimePoints;
				print("Average bead distance [um]:\t", d2s(BeadMovement,3));
				print("Average deviation from stage distance [um]:\t", d2s(BeadError,3));
				print("\n");
			}
		}

		if (UpdateWWWSite == true){
			WWWBeadAccString= "";
			for (j=1; j<=StagePositions; j++)
				WWWBeadAccString = WWWBeadAccString+"<td> <img src=\""+SystemName + "_" + MagText + "x_" + NAText + "_" + DateText +"_StageAccuracy_Position"+toString(j)+"_XYplot.jpg\" width=300 > </td>\n";
			if (StagePositions == 2)
				WWWBeadAccString = WWWBeadAccString+"<td> </td>\n";
		}

		stageacc_analysis = 1;
	}

//////////////////////////////////////////////////////////////////////////////////////////////////////////////////////////////
// End XY stage accuracy measurements 
//////////////////////////////////////////////////////////////////////////////////////////////////////////////////////////////


///////////////////////////////////////////////////////////////////////////////////////////////////////////////////////////////////////////////////
// Summary of checks performed and saving of measurement text (log) file 
///////////////////////////////////////////////////////////////////////////////////////////////////////////////////////////////////////////////////

	// close unused windows

	list = getList("window.titles");
	if (list.length > 0) {
		for (i=0; i<list.length; i++){
			if (list[i] == "Plot Values") {
				selectWindow("Plot Values");
				run("Close");
			}
			if (list[i] == "Results") {
				selectWindow("Results");
				run("Close");
			}
		}
	}


	ResultText = "";
	if (axial_analysis == 1	)
		ResultText = ResultText + "\nAxial resolution analysis finished !";
	if (bead_analysis == 1)
		ResultText = ResultText + "\n1um bead analysis finished !";
	if (field_analysis == 1)
		ResultText = ResultText + "\nField analysis finished !";
	if (psf_analysis == 1)
		ResultText = ResultText + "\nPsf analysis finished !";
	if (grid_analysis == 1)
		ResultText = ResultText + "\nGrid analysis finished !";
	if (zgalvo_analysis == 1)
		ResultText = ResultText + "\nZ-Galvo analysis finished !";
	if (lambda_analysis == 1)
		ResultText = ResultText + "\nLambda scan analysis finished !";
	if (laser_analysis == 1)
		ResultText = ResultText + "\nLaser stability analysis finished !";
	if (stage_analysis == 1)
		ResultText = ResultText + "\nXY-Stage repeatability analysis finished !";
	if (stageacc_analysis == 1)
		ResultText = ResultText + "\nXY-Stage accuracy analysis finished !";
	if (ResultText == "")
		showMessage("No analysis has been performed !!!");
	else
		showMessage("Performance Check: " +SystemName, ResultText);

	// Save log window containing measurements

	selectWindow("Log");
	saveAs("text", ReadDir + "\\"+SystemName + "_" + MagText + "x_" + NAText + "_" + DateText +"_measurements.txt");

	// Update objective WWW site if required

	if (UpdateWWWSite == true){
		WWWAmendString = "<tr>\n<td>"+DateText+"</td>\n";
		if (axial_analysis == 1)
			WWWAmendString = WWWAmendString + WWWAxialString;
		else
			WWWAmendString = WWWAmendString + "<td></td>\n<td></td>\n";
		if (bead_analysis == 1)
			WWWAmendString = WWWAmendString + WWWBeadString;
		else
			WWWAmendString = WWWAmendString + "<td></td>\n<td></td>\n<td></td>\n";
		if (field_analysis == 1)
			WWWAmendString = WWWAmendString + WWWFieldString;
		else
			WWWAmendString = WWWAmendString + "<td></td>\n<td></td>\n<td></td>\n<td></td>\n";
		if (psf_analysis == 1)
			WWWAmendString = WWWAmendString + WWWPsfString;
		else
			WWWAmendString = WWWAmendString + "<td></td>\n<td></td>\n<td></td>\n<td></td>\n";
		if (grid_analysis == 1)
			WWWAmendString = WWWAmendString + WWWGridString;
		else
			WWWAmendString = WWWAmendString + "<td></td>\n";
		if (zgalvo_analysis == 1)
			WWWAmendString = WWWAmendString + WWWZgalvoString;
		else
			WWWAmendString = WWWAmendString + "<td></td>\n";
		if (lambda_analysis == 1)
			WWWAmendString = WWWAmendString + WWWLambdaString;
		else
			WWWAmendString = WWWAmendString + "<td></td>\n";
		if (laser_analysis == 1)
			WWWAmendString = WWWAmendString + WWWLaserString;
		else
			WWWAmendString = WWWAmendString + "<td></td>\n<td></td>\n<td></td>\n<td></td>\n<td></td>\n<td></td>\n";
		if (stage_analysis == 1)
			WWWAmendString = WWWAmendString + WWWBeadRepeatString;
		else
			WWWAmendString = WWWAmendString + "<td></td>\n<td></td>\n<td></td>\n<td></td>\n";
		if (stageacc_analysis == 1)
			WWWAmendString = WWWAmendString + WWWBeadAccString;
		else
			WWWAmendString = WWWAmendString + "<td></td>\n<td></td>\n<td></td>\n<td></td>\n";
		
		WWWAmendString = WWWAmendString + "</tr>\n</table>\n</body>\n</html>";
		NATextfile = replace(NAText, ".", "_");

		WWWUpdatedString = File.openAsString(WWWDir+SystemName+"_"+MagText+"x"+NATextfile+"NA.html");
		File.saveString(WWWUpdatedString, WWWDir+"\\"+SystemName+"_"+MagText+"x"+NATextfile+"NA_Backup"+DateText+".html");
		WWWUpdatedString = substring(WWWUpdatedString, 0, lastIndexOf(WWWUpdatedString, "</table>"));
		WWWUpdatedString = WWWUpdatedString + WWWAmendString;
		File.saveString(WWWUpdatedString, WWWDir+"\\"+SystemName+"_"+MagText+"x"+NATextfile+"NA.html");
		showMessage("WWW summary file amended ! ","Updated File: "+SystemName+"_"+MagText+"x"+NATextfile+"NA.html"+"\nBackup file:"+SystemName+"_"+MagText+"x"+NATextfile+"NA_Backup"+DateText+".html");
	}
}

///////////////////////////////////////////////////////////////////////////////////////////////////////////////////////////////////
// END MAIN MACRO
///////////////////////////////////////////////////////////////////////////////////////////////////////////////////////////////////


///////////////////////////////////////////////////////////////////////////////////////////////////////////////////////////////////
// FUNCTIONS PERFORMANCE ANALYSIS
///////////////////////////////////////////////////////////////////////////////////////////////////////////////////////////////////

function LambdaPeakFWHM(IntensityArray,LambdaArray,lambda,pmt) {

	// Find maximum intensity
	TempMax = 0;
	for (i=0; i<lengthOf(IntensityArray); i++){
		if (IntensityArray[i] > TempMax){
			TempMax = IntensityArray[i];
			TempMaxPos = i;
		}
	}
	TempFWHM = round(TempMax/2);

	// Move left and right from intensity peak to find index of FWHM
	TempFWHMleftPosInt=newArray(1);
	TempFWHMleftPos=newArray(1);
	TempFWHMrightPosInt=newArray(1);
	TempFWHMrightPos=newArray(1);

	TempFWHMrightPos[0] = 0;
	for (i=TempMaxPos; i < lengthOf(IntensityArray); i++) {
		if(IntensityArray[i] <= TempFWHM){
			TempFWHMrightPos[0] = i;
			TempFWHMrightPosInt[0] = IntensityArray[i];
			i = lengthOf(IntensityArray);
		}
	}
	
	TempFWHMleftPos[0] = 0;
	for (i=TempMaxPos; i > 0; i--) {
		if(IntensityArray[i] <= TempFWHM){
			TempFWHMleftPos[0] = i;
			TempFWHMleftPosInt[0] = IntensityArray[i];
			i = 0;
		}
	}
	print("PMT" + toString(pmt) +":");
	print(toString(lambda) +"nm line peak position [nm]:","\t", toString(LambdaArray[TempMaxPos]));
	print(toString(lambda) +"nm line peak intensity:","\t", d2s(IntensityArray[TempMaxPos],1));
	print(toString(lambda) +"nm line FWHM [nm]:", LambdaArray[TempFWHMrightPos[0]]-LambdaArray[TempFWHMleftPos[0]]);
}

function GetPeakFWHM(IntensityArray) {

	// Find maximum intensity
	TempMax = 0;
	for (i=0; i<lengthOf(IntensityArray); i++){
		if (IntensityArray[i] > TempMax){
			TempMax = IntensityArray[i];
			TempMaxPos = i;
		}
	}
	TempFWHM = round(TempMax/2);

	// Move left and right from intensity peak to find index of FWHM
	TempFWHMleftPosInt=newArray(1);
	TempFWHMleftPos=newArray(1);
	TempFWHMrightPosInt=newArray(1);
	TempFWHMrightPos=newArray(1);

	TempFWHMrightPos[0] = 0;
	for (i=TempMaxPos; i < lengthOf(IntensityArray); i++) {
		if(IntensityArray[i] <= TempFWHM){
			TempFWHMrightPos[0] = i;
			TempFWHMrightPosInt[0] = IntensityArray[i];
			i = lengthOf(IntensityArray);
		}
	}
	
	TempFWHMleftPos[0] = 0;
	for (i=TempMaxPos; i > 0; i--) {
		if(IntensityArray[i] <= TempFWHM){
			TempFWHMleftPos[0] = i;
			TempFWHMleftPosInt[0] = IntensityArray[i];
			i = 0;
		}
	}
	FWHM = TempFWHMrightPos[0]-TempFWHMleftPos[0];
	Result = newArray(TempMaxPos,FWHM);
	return Result;
}


function GetLineStats(IntensityArray) {
	// Find maximum intensity
	TempMax = 0;
	TempMin = 100000;
	TempMean = 0;
	for (i=0; i<lengthOf(IntensityArray); i++){
		if (IntensityArray[i] > TempMax)
			TempMax = IntensityArray[i];
		if (IntensityArray[i] < TempMin)
			TempMin = IntensityArray[i];
		TempMean = TempMean + IntensityArray[i];
	}
	TempMean = TempMean/i;
	Result = newArray(TempMin,TempMax,TempMean);
	return Result;
}

function GetSelectedLaser(){
	do {
		tickedBox = 0;
		Dialog.create("Laser");
		for (i=0; i<lengthOf(laserlines); i++)
			Dialog.addCheckbox(laserlines[i]+"nm", false);
		Dialog.show();
		for (j=0; j<lengthOf(laserlines); j++) {
			if (Dialog.getCheckbox()== true){
				tickedBox = tickedBox + 1;
				TickedLaser = laserlines[j];
			}
		}
	}	while (tickedBox != 1);
	return TickedLaser
}

function SelectPlotColour(Laser) {
	for (i=0; i<lengthOf(laserlines); i++) {
		if (Laser == laserlines[i])
			colour = lasercolour[i];
	}
	return colour;
}

function GetObjective(){
	do {
		tickedBox = 0;
		Dialog.create("Objective");
		for (i=0; i<lengthOf(objectives); i++)
			Dialog.addCheckbox(objectives[i], false);
		Dialog.show();
		for (j=0; j<lengthOf(objectives); j++) {
			if (Dialog.getCheckbox()== true){
				tickedBox = tickedBox + 1;
				TickedObjective = objectives[j];
			}
		}
	}	while (tickedBox != 1);
	// Extract objective magnification and NA from string
	tmpindex = indexOf(TickedObjective,"x");
	MagText = substring(TickedObjective, 0, tmpindex); 
	tmpindex = indexOf(TickedObjective,"/");
	tmpindex2 = indexOf(TickedObjective,"NA");
	NAText = substring(TickedObjective, tmpindex+1, tmpindex2); 
	return TickedObjective;
}


function CalculateCentroid(){
	totalX=0;
	totalY=0;
	totalZ=0;
	totalPos=0;

	for (z=1; z<=nSlices; z++) {

		setSlice(z);
		for (y=0; y<getWidth(); y++) {
			for (x=0; x<getHeight(); x++){
				CurrentPosition=getPixel(x,y);
				if (CurrentPosition == 255) {
					totalX = totalX+x;
					totalY = totalY+y;
					totalZ = totalZ+z;
					totalPos = totalPos + 1;
				}
			}	
		}
	}
	Centroid[0]=  totalX/totalPos;
	Centroid[1] = totalY/totalPos;
	Centroid[2] = totalZ/totalPos;
}

function FindBrightestSlice(){
	MaxIntensity = 0; 
	BrightestSlice = 0;

	for (i=1; i<=nSlices; i++) {
		setSlice(i);
		getStatistics(area, mean, min, max, std, histogram);
		if (max > MaxIntensity) {
			MaxIntensity = max;
			BrightestSlice = i;
		}
	}
	setSlice(BrightestSlice);
}

function OpenSeries () {

    dir = ReadDir;
    list = getFileList(dir);
    stack = 0;
    for (i=0; i<list.length; i++) {
        showProgress(i, list.length);
        if (filter(i, list[i])) {
            open(dir+"\\"+list[i]);
            run("Copy");
            if (stack==0) {
                type = "" +bitDepth;
                if (type=="24") type = "RGB";
                w=getWidth(); h=getHeight();
                close();
                newImage("stack",type,w,h,1);
                stack = getImageID();
            } else {
                close();
                selectImage(stack);
                run("Add Slice");
            }
            run("Paste");
        }
    }
    if (stack!=0) setSlice(1);
}

function filter(i, name) {
    // is directory?
    if (endsWith(name,"/")) return false;

    // is tiff?
    if (!endsWith(name,".tif")) return false;

    // ignore text files
     if (endsWith(name,".txt")) return false;

    // does name contain both ReadName and ReadChannel
     if (indexOf(name,ReadFileName)==-1) return false;
     if (indexOf(name,ReadChannel)==-1) return false;

    return true;
}

function CalculateStats(){
	totalX=0;
	totalY=0;
	totalPos=0;

	minInt=100000;
	maxInt=0;
	integrInt=0;

	for (y=0; y<getWidth(); y++) {
		for (x=0; x<getHeight(); x++){
			CurrentPosition=getPixel(x,y);
			if (CurrentPosition > 0 ) {
				totalX = totalX+x;
				totalY = totalY+y;
				
				integrInt = integrInt + CurrentPosition;
				if (CurrentPosition < minInt)
					minInt = CurrentPosition;
				if (CurrentPosition > maxInt)
					 maxInt = CurrentPosition;
				totalPos = totalPos + 1;
			}
		}	
	}
	Centroid2D[0]=  totalX/totalPos;
	Centroid2D[1] = totalY/totalPos;
	ImageStats[0]=  minInt;
	ImageStats[1]=  maxInt;
	ImageStats[2]=  integrInt/totalPos;
}


function TrackedBeadStats(threshold){
	totalX=0;
	totalY=0;
	totalPos=0;

	minInt=100000;
	maxInt=0;
	integrInt=0;

	for (y=0; y<getWidth(); y++) {
		for (x=0; x<getHeight(); x++){
			CurrentPosition=getPixel(x,y);
			if (CurrentPosition > threshold ) {
				totalX = totalX+x;
				totalY = totalY+y;
				totalPos = totalPos + 1;
				integrInt = integrInt + CurrentPosition;
				if (CurrentPosition < minInt)
					minInt = CurrentPosition;
				if (CurrentPosition > maxInt)
					maxInt = CurrentPosition;
			}
		}	
	}
	Centroid2D[0]=  totalX/totalPos;
	Centroid2D[1] = totalY/totalPos;
	ImageStats[0]=  minInt;
	ImageStats[1]=  maxInt;
	ImageStats[2]=  integrInt/totalPos;
}

function findSeries(searchSeries) {
	i = 0;
	Ext.getSeriesCount(seriesCount);
	do {		
		Ext.setSeries(i); 
		Ext.getSeriesName(seriesName);
		i=i+1;
	}
	while (searchSeries != seriesName && i<seriesCount);
	if (searchSeries == seriesName)
		return i;
	else
		return -1;
}

function CalculateDistance(x1,y1,x2,y2) {
	distance = sqrt(pow(x1-x2,2)+pow(y1-y2,2));
	return distance
{


function GetLaserHistogrammPlot(DataArray,bins,name) {

	BinnedData = newArray(bins);
	Array.fill(BinnedData,0); 
	NoChange = 0;
	DataPoints = lengthOf(DataArray);

	for (i=0; i < DataPoints; i++) {
		if (DataArray[i] == 0) 
			NoChange = NoChange + 1;
		for (j=1; j<=bins; j++) {
			if (DataArray[i] > j-1 && DataArray[i] <=j)
				BinnedData[j-1] = BinnedData[j-1] + 1;
		}
	}

	run("Profile Plot Options...", "width=200 height=100 minimum=0 maximum=1 fixed interpolate draw");	
	Plot.create(name, "Percent change","Frequency");
	Array.getStatistics(BinnedData, min, max, mean, stdDev);
	if (NoChange > max)
		max = NoChange;
	Plot.setLimits(0, 20, 0, max/DataPoints);
	Plot.setLineWidth(2);
	Plot.setColor("orange");
	Plot.drawLine(5, 0, 5, max/DataPoints);
	Plot.setColor("red");
	Plot.drawLine(10, 0, 10, max/DataPoints);
	Plot.setColor("green");
	Plot.drawLine(0.25, 0, 0.25, NoChange/DataPoints);
	Plot.setColor("black");

	for (i=0; i<bins; i++) {
		BinnedData[i] = BinnedData[i]/DataPoints;
		Plot.setLineWidth(2);
		Plot.drawLine(i+1, 0, i+1, BinnedData[i]);
	}
	Plot.show();
}


function CreateWWWSite(name,objectivelist) {

	menu_string = "<html>\n<head>\n<title>Objective list</title>\n<style type=\"text/css\">\n";
	menu_string = menu_string + "body {\n\tfont-family:verdana,arial,sans-serif;\n\tfont-size:10pt;";
	menu_string = menu_string + "\n\tmargin:10px;\n\tbackground-color:#bbbbbb;\n\t}\n";
	menu_string = menu_string + "</style>\n</head>\n<body><h3> CONFOCAL PERFORMANCE TEST <p>"+name+"</p></h3>\n";

	frame_string = "<html>\n<head>\n<title>Confocal Performance checks</title>\n</head>\n\n";
	frame_string = frame_string + "<frameset cols=\"200,*\" frameborder=\"0\" border=\"0\" framespacing=\"0\">\n";
	frame_string = frame_string + "<frame name=\"menu\" src=\""+name+"_menu.html\" marginheight=\"0\" marginwidth=\"0\" scrolling=\"auto\" noresize>\n";

	objective_string = "<html>\n<head>\n<title>Objective - analysis table</title>\n<style type=\"text/css\">\n";
	objective_string = objective_string + "body {\n\tfont-family:verdana,arial,sans-serif;\n\tfont-size:10pt;";
	objective_string = objective_string + 	"\n\tmargin:30px;\n\tbackground-color:#cccccc;\n\t}\n";
	objective_string = objective_string + 	"p {\n\tfont-family:verdana,arial,sans-serif;\n\tfont-size:8pt;\n\tmargin:5px;\n\tbackground-color:#cccccc;\n\t}\n";

	for (i=0; i<objectivelist.length; i++) {

		tmpindex = indexOf(objectivelist[i],"x");
		WWWMagText = substring(objectivelist[i], 0, tmpindex); 
		tmpindex = indexOf(objectivelist[i],"/");
		tmpindex2 = indexOf(objectivelist[i],"NA");
		WWWNAText = substring(objectivelist[i], tmpindex+1, tmpindex2);
		NATextfile = replace(WWWNAText, ".", "_");
		menu_string = menu_string + "<p><a href=\""+name+"_"+WWWMagText+"x"+NATextfile+"NA.html\" target=\"content\">"+WWWMagText+"x/"+WWWNAText+"NA objective</a></p>\n";
		if (i == 0)
			frame_string = frame_string + "<frame name=\"content\" src=\""+name+"_"+WWWMagText+"x"+NATextfile+"NA.html\" marginheight=\"0\" marginwidth=\"0\" scrolling=\"auto\" noresize>\n";
		objective_string_temp = "";
		objective_string_temp = objective_string + "</style>\n</head>\n<body><h3> CONFOCAL PERFORMANCE TEST - "+name+" - "+ WWWMagText + "x/"+WWWNAText+"NA</h3>\n";
		objective_string_temp = objective_string_temp + "<table border=\"1\"cellspacing=\"10\">\n<tr>\n";
		objective_string_temp = objective_string_temp + "<th>Date </th>\n";
		objective_string_temp = objective_string_temp + "<th>Axial resolution (axial405)</th>\n";
		objective_string_temp = objective_string_temp + "<th>Axial resolution (axial488)</th>\n";
		objective_string_temp = objective_string_temp + "<th>Colocalisation (1um beads)</th>\n";
		objective_string_temp = objective_string_temp + "<th>Colocalisation (1um beads)</th>\n";
		objective_string_temp = objective_string_temp + "<th>Colocalisation (centroid distances)</th>\n";
		objective_string_temp = objective_string_temp + "<th>Field illumination 405nm</th>\n";
		objective_string_temp = objective_string_temp + "<th>Field illumination 488nm</th>\n";
		objective_string_temp = objective_string_temp + "<th>Field illumination 543/561nm</th>\n";
		objective_string_temp = objective_string_temp + "<th>Field illumination 633nm</th>\n";
		objective_string_temp = objective_string_temp + "<th>PSF </th>\n";
		objective_string_temp = objective_string_temp + "<th>PSF (pseudocolour)</th>\n";
		objective_string_temp = objective_string_temp + "<th>PSF (Resolution) </th>\n";
		objective_string_temp = objective_string_temp + "<th>PSF (Montage) </th>\n";
		objective_string_temp = objective_string_temp + "<th>XY galvo (grid) </th>\n";
		objective_string_temp = objective_string_temp + "<th>Z galvo (Z stability)</th>\n";
		objective_string_temp = objective_string_temp + "<th>Lambda Scan </th>\n";
		objective_string_temp = objective_string_temp + "<th>Laser power (rescaled) </th>\n";
		objective_string_temp = objective_string_temp + "<th>Laser stability 405nm </th>\n";
		objective_string_temp = objective_string_temp + "<th>Laser stability 488nm </th>\n";
		objective_string_temp = objective_string_temp + "<th>Laser stability 543/561nm </th>\n";
		objective_string_temp = objective_string_temp + "<th>Laser stability 594nm </th>\n";
		objective_string_temp = objective_string_temp + "<th>Laser stability 633nm </th>\n";
		objective_string_temp = objective_string_temp + "<th>XY stage repeatability position 1 </th>\n";
		objective_string_temp = objective_string_temp + "<th>XY stage repeatability position 2 </th>\n";
		objective_string_temp = objective_string_temp + "<th>XY stage repeatability position 3 </th>\n";
		objective_string_temp = objective_string_temp + "<th>XY stage Bead intensity </th>\n";
		objective_string_temp = objective_string_temp + "<th>XY stage accuracy position 1 </th>\n";
		objective_string_temp = objective_string_temp + "<th>XY stage accuracy position 2 </th>\n";
		objective_string_temp = objective_string_temp + "<th>XY stage accuracy position 3 </th>\n";
		objective_string_temp = objective_string_temp + "<th> </th>\n";
		objective_string_temp = objective_string_temp + "<th> </th>\n";
		objective_string_temp = objective_string_temp + "<th> </th>\n";
		objective_string_temp = objective_string_temp + "<th> </th>\n";
		objective_string_temp = objective_string_temp + "<th> </th>\n";
		objective_string_temp = objective_string_temp + "<th> </th>\n";
		objective_string_temp = objective_string_temp + "<th> </th>\n";
		objective_string_temp = objective_string_temp + "<th> </th>\n";
		objective_string_temp = objective_string_temp + "<th> </th>\n";
		objective_string_temp = objective_string_temp + "<th> </th>\n";
		objective_string_temp = objective_string_temp + "</tr>\n</table>\n</body>\n</html>";

		File.saveString(objective_string_temp, WWWDir+"\\"+name+"_"+WWWMagText+"x"+NATextfile+"NA.html");

	}
	menu_string = menu_string + "</body>\n</html>\n";
	File.saveString(menu_string, WWWDir+"\\"+name+"_menu.html");

	frame_string = 	frame_string + "<noframes>\n<p>Use browser with frame support to display pages properly !</p>\n</noframes>\n</frameset>\n</html>\n";
	File.saveString(frame_string, WWWDir+"\\"+name+"_performance_checks.html");
}


function SelectSystem(){

	// the configuration file has to be saved in the ImageJ macros folder as ConfocalCheck_Configuration.txt

	FolderConfigFile = getDirectory("macros");

	if (File.exists(FolderConfigFile + "\\ConfocalCheck_Configuration.txt"))
		ConfigString = File.openAsString(FolderConfigFile + "\\ConfocalCheck_Configuration.txt");
	else
		exit("ERROR ! ConfocalCheck_Configuration.txt not found in macros folder !");

	tempString = ConfigString;
	
	// Searching for all occurrences of systemname: in the config file to count the number of systems
	NumberOfConfigurations = 0;
	while (indexOf(tempString, "systemname:")>= 0) {
		index1 = indexOf(tempString, "systemname:");
		if (tempString != -1)
			NumberOfConfigurations++ ;
		tempString = substring(tempString, index1+11);
	}

	// Array containing the system names
	SystemArray = newArray(NumberOfConfigurations);
	tempString = ConfigString;
	for (i=0; i<NumberOfConfigurations; i++ ) {
		index1 = indexOf(tempString, "systemname:");
		index2 = indexOf(tempString, "\n", index1);
		SystemArray[i] = substring(tempString,index1+11, index2);

		// remove space characters at the beginning of the string
		k=0;
		do {
			ch = charCodeAt(SystemArray[i], k);
			k=k+1;
		}
		while (ch<=32);

		SystemArray[i] = substring(SystemArray[i],k-1);

		tempString = substring(tempString, index2);
	}

	// create dialogbox to select system	
	do{
		tickedBox = 0;
		Dialog.create("System configuration");
		Dialog.addMessage("Select the system for analysis:");

		for (i=0; i<NumberOfConfigurations; i++ ) {
			Dialog.addCheckbox(SystemArray[i], false);
		}
		
		Dialog.show();
		for (j=1; j<=NumberOfConfigurations; j++) {	
			if (Dialog.getCheckbox()== true){
				tickedBox = tickedBox + 1;
				Configuration = j;
			}
		}
	}	
	while (tickedBox != 1);

	SystemName = SystemArray[Configuration-1];
	
	// retrieve all of the system parameters from the configuration file

	if (Configuration < NumberOfConfigurations)
		ConfigString = substring(ConfigString,indexOf(ConfigString,SystemArray[Configuration-1]),indexOf(ConfigString,SystemArray[Configuration]));
	else 
		ConfigString = substring(ConfigString,indexOf(ConfigString,SystemArray[Configuration-1]));

	//  retrieve laserlines		
	index1 = indexOf(ConfigString,"laserlines:");
	if (index1 != -1) {
		index2 = indexOf(ConfigString, "\n", index1);
		laserlinesString = substring(ConfigString,index1+11,index2);

		// remove any space characters
		tempString = "";
		for (i=0; i<lengthOf(laserlinesString); i++) {
			ch = charCodeAt(laserlinesString, i);
			if (ch > 32)
				tempString = tempString + fromCharCode(ch);
		}
		laserlines = split(tempString, "\,");
	}
	else 
		laserlines = "";

	// retrieve lasercolour
	index1 = indexOf(ConfigString,"lasercolour:");
	if (index1 != -1) {
		index2 = indexOf(ConfigString, "\n", index1);
		lasercolourString = substring(ConfigString,index1+12,index2);
		// remove any space characters
		tempString = "";
		for (i=0; i<lengthOf(lasercolourString); i++) {
			ch = charCodeAt(lasercolourString, i);
			if (ch > 32)
				tempString = tempString + fromCharCode(ch);
		}
		lasercolour = split(tempString, "\,");
	}
	else 
		lasercolour = "";

	// retrieve lasers for colocalisation bead analysis
	index1 = indexOf(ConfigString,"colocalisation:");
	if (index1 != -1) {
		index2 = indexOf(ConfigString, "\n", index1);
		lasercolourString = substring(ConfigString,index1+15,index2);
		// remove any space characters
		tempString = "";
		for (i=0; i<lengthOf(lasercolourString); i++) {
			ch = charCodeAt(lasercolourString, i);
			if (ch > 32)
				tempString = tempString + fromCharCode(ch);
		}
		BeadLaser = split(tempString, "\,");
	}
	else 	BeadLaser = "";
	

	// retrieve lasers for axial405 axial resolution analysis
	index1 = indexOf(ConfigString,"axial405:");
	if (index1 != -1) {
		index2 = indexOf(ConfigString, "\n", index1);
		axial405String = substring(ConfigString,index1+9,index2);
		// remove any space characters
		tempString = "";
		for (i=0; i<lengthOf(axial405String); i++) {
			ch = charCodeAt(axial405String, i);
			if (ch > 32)
				tempString = tempString + fromCharCode(ch);
		}
		Axial405Laser = split(tempString, "\,");
	}
	else Axial405Laser = "";

	// retrieve lasers for axial488 axial resolution analysis
	index1 = indexOf(ConfigString,"axial488:");
	if (index1 != -1) {
		index2 = indexOf(ConfigString, "\n", index1);
		axial488String = substring(ConfigString,index1+9,index2);
		// remove any space characters
		tempString = "";
		for (i=0; i<lengthOf(axial488String); i++) {
			ch = charCodeAt(axial488String, i);
			if (ch > 32)
				tempString = tempString + fromCharCode(ch);
		}
		Axial488Laser = split(tempString, "\,");
	}
	else Axial488Laser = "";

	// retrieve laser for psf analysis
	index1 = indexOf(ConfigString,"psflaser:");
	if (index1 != -1) {
		index2 = indexOf(ConfigString, "\n", index1);
		psflaserString = substring(ConfigString,index1+9,index2);
		// remove any space characters
		tempString = "";
		for (i=0; i<lengthOf(psflaserString); i++) {
			ch = charCodeAt(psflaserString, i);
			if (ch > 32)
				tempString = tempString + fromCharCode(ch);
		}
		PsfLaser = tempString;
	}
	else PsfLaser = "";

	// retrieve lasers for lambda scan
	index1 = indexOf(ConfigString,"lambdascan:");
	if (index1 != -1) {
		index2 = indexOf(ConfigString, "\n", index1);
		lambdascanString = substring(ConfigString,index1+11,index2);
		// remove any space characters
		tempString = "";
		for (i=0; i<lengthOf(lambdascanString); i++) {
			ch = charCodeAt(lambdascanString, i);
			if (ch > 32)
				tempString = tempString + fromCharCode(ch);
		}
		LambdaScanLaser = split(tempString, "\,");
	}
	else LambdaScanLaser = "";

	// retrieve list of objectives
	index1 = indexOf(ConfigString,"objectives:");
	index2 = indexOf(ConfigString, "\n", index1);
	objectiveString = substring(ConfigString,index1+11,index2);

	// remove any space characters before the first characters
	tempString = "";
	comma = 0;
	for (i=0; i<lengthOf(objectiveString); i++) {
		ch = charCodeAt(objectiveString, i);
		if (ch > 32 && i<=4)
			tempString = tempString + fromCharCode(ch);
		else if (i>4)
			tempString = tempString + fromCharCode(ch);
	
	}
	objectives = split(tempString, "\,");
}
