# Supplementary material for: ConfocalCheck - A Software Tool for the Automated Monitoring of Confocal Microscope Performance
Source: PLoS One. 2013 Nov 5;8(11):e79879. doi: 10.1371/journal.pone.0079879 (PMC3818239; doi:10.1371/journal.pone.0079879)
Supplement: File S1 — Sample ConfocalCheck Configuration file. This ConfocalCheck configuration file can be used to analyse the supplementary test data sets (Files S2, S3, and S4). It contains several example configurations that would have to be edited to match the local microscope configurations (see Protocol S2 Editing the System Configuration). The file has to be saved in the ImageJ\macros or Fiji.app\macros folder as “ConfocalCheck_Configuration.txt”. The ConfocalCheck macro will display an error message if the configuration file is missing. (TXT) [file pone.0079879.s016.txt]

systemname: Leica_SP1

//list of all lasers available on the system - when modifying the laser lines the corresponding lasercolour list needs to be amended as well
laserlines: 405,488,561,633
lasercolour: magenta,blue,green,red

objectives: 10x/0.30NA dry HC PL FLUOTAR (11506505),40x/1.00NA oil,63x/1.32NA oil,100x/1.35NA oil,100x/1.40NA oil  
		
// list of laserlines used for 1um bead colocalisation analysis
colocalisation: 405,488,561,633

// list of laserlines used for axial405 resolution test
axial405: 405,488,561

// list of laserlines used for axial488 resolution test
axial488: 488,561,633

//laserline used for psf resolution test
psflaser: 488

// list of laserlines used for lambda scan test of Leica SP microscopes
lambdascan: 488,561,633


systemname: Leica_SP2

//list of all lasers available on the system - when modifying the laser lines the corresponding lasercolour list needs to be amended as well
laserlines: 488,561,633
lasercolour: blue,green,red

objectives: 10x/0.30NA dry HC PL FLUOTAR (11506505),40x/1.00NA oil,63x/1.20NA water,100x/1.40NA oil
		
// list of laserlines used for 1um bead colocalisation analysis
colocalisation: 488,561,633

// list of laserlines used for axial488 resolution test
axial488: 488,561,633

//laserline used for psf resolution test
psflaser: 488

// list of laserlines used for lambda scan test of Leica SP microscopes
lambdascan: 488,561,633


systemname: Leica_SP5

//list of all lasers available on the system - when modifying the laser lines the corresponding lasercolour list needs to be amended as well
laserlines: 405,488,561,594,633
lasercolour: magenta,blue,green,orange,red

objectives: 10x/0.40NA dry HCX PL APO CS(11506285),20x/0.70NA dry HC PL APO CS (11506513),40x/1.25NA oil HCX PL APO CS (11506251),63x/1.40NA oil HCX PL APO lambda blue(11506192)
		
// list of laserlines used for 1um bead colocalisation analysis
colocalisation: 405,488,561,633

// list of laserlines used for axial405 resolution test
axial405: 405,488,561

// list of laserlines used for axial488 resolution test
axial488: 488,561,633

//laserline used for psf resolution test
psflaser: 488

// list of laserlines used for lambda scan test of Leica SP microscopes
lambdascan: 488,561,633


systemname: Leica_SP5II

//list of all lasers available on the system - when modifying the laser lines the corresponding lasercolour list needs to be amended as well
laserlines: 405,488,561,594,633
lasercolour: magenta,blue,green,orange,red

objectives: 10x/0.40NA dry HCX PL APO CS(11506285),20x/0.70NA dry HC PL APO CS (11506513),40x/1.25NA oil HCX PL APO CS (11506251),63x/1.40NA oil HCX PL APO lambda blue(11506192)
		
// list of laserlines used for 1um bead colocalisation analysis
colocalisation: 405,488,561,633

// list of laserlines used for axial405 resolution test
axial405: 405,488,561,594,633

//laserline used for psf resolution test
psflaser: 488

// list of laserlines used for lambda scan test of Leica SP microscopes
lambdascan: 488,561,633


systemname: Leica_SP5III

//list of all lasers available on the system - when modifying the laser lines the corresponding lasercolour list needs to be amended as well
laserlines: 405,488,543,633
lasercolour: magenta,blue,green,red

objectives: 10x/0.30NA dry HC PL FLUOTAR (11506505),20x/0.50NA dry HCX PL FLUOTAR (11506503),20x/0.70NA IMM/CORR HC PL APO CS(11506178),40x/0.85NA dry HCX PL APO CS Corr (11506295),40x/1.25NA oil HCX PL APO CS (11506251),63x/1.40NA oil HCX PL APO lambda blue(11506192)

// list of laserlines used for 1um bead colocalisation analysis
colocalisation: 405,488,543,633

// list of laserlines used for axial405 resolution test
axial405: 405,488,543

// list of laserlines used for axial488 resolution test
axial488: 488,543,633

//laserline used for psf resolution test
psflaser: 488

// list of laserlines used for lambda scan test of Leica SP microscopes
lambdascan: 488,543,633


systemname: Zeiss_510_Meta

//list of all lasers available on the system - when modifying the laser lines the corresponding lasercolour list needs to be amended as well
laserlines: 488,543,633
lasercolour: blue,green,red

objectives: 10x/0.30NA dry Plan-Neofluar,20x/0.50NA dry Plan-Neofluar,40x/1.30NA oil Plan-Neofluar,63x/1.40NA oil Plan-ApoChromat,63x/1.20NA W C-Apochromat

// list of laserlines used for 1um bead colocalisation analysis
colocalisation: 488,543,633


// list of laserlines used for axial488 resolution test
axial488: 488,543,633

//laserline used for psf resolution test
psflaser: 488


systemname: Zeiss_LSM780

laserlines: 405,488,543,594,633
lasercolour: magenta,blue,green,orange,red

objectives: 10x/0.30NA EC Plan-Neofluar,20x/0.80NA Plan-Apochromat,63x/1.40NA oil Plan-Apochromat

colocalisation: 405,488,543,633
axial405: 405,488,543

axial488: 488,543,633


psflaser: 488


systemname: Nikon_A1

laserlines: 405,488,561,638
lasercolour: magenta,blue,green,red

objectives: 10x/0.30NA Plan Fluor Ph1 DLL,20x/0.45NA SPlan Fluor ELWD,60x/1.40NA Apo oil DIC N2

colocalisation: 405,488,561,638

axial405: 405,488,561
axial488: 488,561,638


psflaser: 488


systemname: Deltavision_Core

objectives: 10x/0.40NA UplSAPO,20x/0.50NA PH1 PlanFluorite UPLFLN,20x/0.70NA UPlanApo,40x/1.35NA oil Uapo/340,60x/1.40NA oil PlanApo,100x/1.35NA oil UPlanApo
