# Supplementary material for: ConfocalCheck - A Software Tool for the Automated Monitoring of Confocal Microscope Performance
Source: PLoS One. 2013 Nov 5;8(11):e79879. doi: 10.1371/journal.pone.0079879 (PMC3818239; doi:10.1371/journal.pone.0079879)
Supplement: File S3 — Test Dataset LeicaSP5II_20x. Compressed ZIP archive containing test images recorded on a Leica SP5II confocal microscope using a 20×objective lens. Unpack and save the “Dataset_S7_LeicaSP5II_20x.lif” file. Analyse the images as described in “Protocol S3 Using ConfocalCheck”. (ZIP) [file pone.0079879.s018.zip]

Archive with 1 entries (1 files):
- Dataset_S6_LeicaSP5II_20x.lif
